# Supplementary material for: The impact of proximity to major central hepatic vasculature on perioperative outcomes and size-based risk stratification in hepatic hemangioma surgery
Source: PLoS One. 2025 Sep 16;20(9):e0332198. doi: 10.1371/journal.pone.0332198 (PMC12440192; doi:10.1371/journal.pone.0332198)
Supplement: S5 — (XLSX) [file pone.0332198.s005.xlsx]

## Sheet: Sheet1
PATIENT ID	gender（1.male 2.female）	age（year）	tumor size(mm)	Number of lesions（1.singer 2.multiple）	1: proximity to first-order portal vein branches; 2: proximity to hepatic venous confluence; Subgroup 3: proximity to the inferior vena cava (IVC) only; 4: located in the caudate lobe; 5: proximity to both first-order portal vein branches and the hepatic venous confluence.	GROUP	Surgical Approaches,（1.Laparoscopic 2.open）	Open conversion	Location（1.left liver 2.right liver 3.caudate lobe）	postoperative hospital stays （day）	Operative Duration（min）	Operative Duration >240min (1.yes 0.no)	Intraoperative Blood Loss(ml)	Intraoperative Transfusion	Autologous blood transfusion(ml)	height (cm)	weight(kg)	WBC	HB	PLT	albumin	Tbil	ALT	AST	PT	APTT	Postoperative PT	Postoperative prolongation of the PT time	Postoperative APTT	Postoperative prolongation of the APTT time	1d wbc	1d hb	1d plt	1d albumin	1d TBil	1d ALT	1d AST	3d wbc	3d hb	3d plt	3d albumin	3d TBil	3d ALT	3d AST	bile leakage(1.yes 0.no)	Postoperative complications grade ≥2 (1.yes 0.no)	Priorabdominal surgery（1.yes 0.no）	Hepatitis（0.no 1.HBV 2.HAV）	Comorbidities（1.yes 0.no）
1	2	37	79	1	3	2	1	0	2	8	404	1	100	0	0	160	55	5.8	115	187	46.4	10.5	9.7	19.1	10.3	25.7	15.6	5.3	28.1	2.4	13.6	86	123	39.4	21.1	550	388.2	7.6	87	197	41.9	10	143.7	26.4	0	0	0	0	0
2	2	58	115	2	1	2	2		2	8	164	0	300	0	0	150	60	3.1	111	129	38.3	19.6	19.4	19.3	11.9	25.2	13.6	1.7	23.6	-1.6	10.1	107	119	42.2	43.3	726.5	694.2	5.6	94	104	40.8	46.7	325.9	119.2	0	0	1	0	0
3	2	40	32	1		1	1	0	1	7	60	0	10	0	0	150	39	3.5	134	146	45.2	11.3	13.7	20.4	13.4	33.6	16.5	3.1	36	2.4	7.8	126	114	35.1	5.4	41.1	42.8	7.9	119.2	106.7	34.6	12.5	83.3	117.5	0	0	0	1	0
4	2	39	60	2		1	1	0	1	8	159	0	100	0	0	158	50	7.1	118	169	35.9	4.9	23.2	20.5	10.5	25.8	11.9	1.4	28.1	2.3	18.5	111	156	37.2	21.1	102.5	111.1	7.4	94	169	32.5	9.2	31.9	16.6	0	0	0	0	0
5	2	54	62	2		1	2		2	8	205	0	300	0	0	157	56	4.1	115	147	42.5	6.2	18.4	18.5	12.1	36.9	12.9	0.8	33.4	-3.5	9.2	78	92	32.4	16.9	283.1	239.4	4.5	72	154	36.2	9.2	116.2	32.5	0	0	0	0	0
6	2	50	103	2	2	2	1	0	2	7	325	1	1000	1	0	157	56	4	84	373	42.6	6.5	13.9	15.9	11.5	25.8	19.4	7.9	53.6	27.8	11.5	84	99	39.7	11.7	1406.4	2075.4	7.1	84	52	27.2	15.6	1621.8	3357.1	1	1	0	0	0
7	2	40	130	2	3	2	1	0	2	7	395	1	1300	1	0	157	56	3.6	98	540	34.4	4.6	10.4	19.8	13.5	34.7	15.1	1.6	38.3	3.6	6.4	72	217	25.7	18.4	84.3	328.6	8.5	66	198	34.7	6.4	40	38.2	0	1	0	0	0
8	1	21	76	2	3	2	2		2	6	255	1	300	0	0	173	64	6	149	322	44.9	8.5	22.1	21.3	12.1	35.4	14.6	2.5	36.5	1.1	11.9	121	244	36.2	35	343.1	391.6	9.6	110	205	32.7	27.8	360.5	231.3	0	0	0	0	0
9	2	67	87	2		1	2		1	3	140	0	50	0	0	156	55	6.3	132	150	40.3	7.8	35.5	25.2	11.9	30.9	12.9	1	33.2	2.3	21.9	149	183	44.2	32.3	176.3	195	12.4	133	177	37.7	14.9	98.5	32.7	0	0	0	0	0
10	2	53	118	1	1	2	1	0	2	5	470	1	800	1	0	162	59	9.2	110	323	36.2	7.6	40.9	23	12.7	28.6	16.2	3.5	41.2	12.6	17.5	92	191	30.4	17.2	445.6	461.1	9	93	194	31.3	9.2	173.1	61	0	1	0	0	1
11	1	68	95	1		1	2		2	6	305	1	300	0	230	162	55	5.7	126	244	40.6	7.1	9.1	18.5	14	29.6	16.3	2.3	37.9	8.3	19.7	115	180	37.2	19.1	490.8	751	18.4	95	89	35.7	13.7	551.5	362.2	0	0	0	0	1
12	2	52	119	2	1	2	2		2	12	215	0	600	0	0	158	68	4.4	122	127	37.7	5.9	16.9	18.7	12.1	31.1	19.4	7.3	30.3	-0.8	9.7	80	74	30.1	35.7	394.5	333.7	4	72	93	32.8	31.4	175.4	164.2	0	1	0	0	1
13	2	53	69	1	4	2	1	0	3	9	316	1	100	0	0	158	69	5.2	127	236	48.4	9.4	11.2	11.3	14.1	39.1	16.1	2	35.6	-3.5	12.2	114	143	39.2	9.5	1580.4	1467.2	7.1	105	113	36	7.3	1609.1	649.6	0	0	0	0	0
14	2	42	127	2	2	2	1	0	1	7	250	1	200	0	0	158	58	4.5	124	147	45.2	15.4	24.1	18.2	13.2	35.2	17.5	4.3	48	12.8	17.8	111	156	39.4	33.3	169.2	182.4	11.4	101	114	37.3	11.7	151	59.5	0	0	0	1	0
15	2	56	99	2		1	1	0	2	6	170	0	200	0	0	157	51	4.2	135	132	48	7.3	21.2	24	12.5	32	12.8	0.3	39.2	7.2	15.6	137	116	48.5	11.5	311.3	370.7	7.8	121	90	39.4	7.6	204.9	84.9	0	0	0	0	0
16	2	44	91	2		1	1	0	1	7	170	0	200	0	0	157	60	5.51	139	163	43	9	26.1	18.8	12.7	29.4	15.9	3.2	39.3	9.9	21.9	133	136	41.5	12.4	261.2	203.7	12.5	128	77	37.6	9.7	137.2	29.6	0	0	0	0	0
17	1	32	52	2	1	2	2		2	6	165	0	100	0	0	172	82	4.5	139	153	50.1	8	20.6	20.2	13	36.5	15.7	2.7	36.4	-0.1	14.4	137	155	47.1	21.4	347.6	331.8	9.9	115	117	39.6	10.9	225	76.7	0	0	0	1	0
18	2	57	85	2	5	2	2		1	7	235	0	200	0	0	160	46	4.3	123	156	46.7	12.5	34.1	40.1	12.3	35	14.1	1.8	36	1	13.8	122	135	39.4	19.4	181	207.5	7.3	95	112	32.5	12.6	133.9	66.3	0	0	0	0	0
19	2	33	80	1		1	2		2	6	235	0	800	1	0	155	43	4	125	196	44.9	9.5	20.2	26.8	12.3	38.3	16.6	4.3	74.1	35.8	19.7	122	186	36.2	27.7	239.6	283.4	11.5	84	104	32.6	10	137.7	79.6	0	0	0	0	0
20	2	46	170	2	5	2	2		1	7	180	0	900	0	0	157	58	4	122	157	42.7	8.4	9.3	11.9	12.4	35.7	16.5	4.1	39.2	3.5	12.7	101	123	32	13.7	373.1	321.5	8.8	79	106	33.9	6.8	222.4	71.2	0	0	0	0	0
21	2	54	98	2	2	2	2		2	6	315	1	600	0	250	150	43	4	123	216	40.1	8.3	11	17.6	11.8	30.5	13.4	1.6	39.6	9.1	9.5	101	157	35.6	12.5	320	417.1	5.4	76	58	32.7	6.4	247.2	162.3	0	0	1	0	0
22	2	53	116	2		1	2		2	5	175	0	500	0	0	155	60	4.9	130	242	44.1	5.4	10.6	18.7	13	33.4	14.9	1.9	31.3	-2.1	12.8	104	179	37.7	10.1	392.8	121.4	9.7	92	138	39.4	11.6	330	174.5	0	0	0	0	0
23	1	54	103	2	2	2	2		1	5	275	1	2000	1	1070	175	77	9.4	174	241	47	9.2	39.4	29.6	14.6	27.9	19.1	4.5	51.2	23.3	12.1	86	107	38.4	24.4	645.6	627.5	16.4	76	141	33	12.2	469	181	0	0	0	1	0
24	2	50	86	2		1	1	1	2	11	370	1	1800	1	0	165	76	5.4	133	274	39	8.4	14.3	13.2	11.6	28.9	18.3	6.7	59.8	30.9	16.6	90	121	29.5	15	598.2	575.2	14.2	84	111	31.2	19.4	503.2	322.1	0	0	0	0	1
25	2	39	140	2		1	1	0	1	6	225	0	1000	1	0	155	51	2.8	114	238	40.3	17.5	10.7	16	15.1	42.4	14.4	-0.7	46.9	4.5	12.1	99	149	38.2	45.5	310.3	371.2	6.1	81	127	34.7	16.8	154.1	84.2	0	0	0	0	0
26	2	53	75	2	4	2	2		3	8	358	1	700	0	550	160	61	5.2	128	189	39.1	2.6	11.4	20.7	15.3	37.2	16.3	1	43.9	6.7	10.7	110	146	28.8	13.3	273.7	302.9	6.5	88	144	30.2	7.8	86.1	44	0	1	0	0	0
27	2	34	73	1	2	2	1	0	2	5	265	1	200	0	0	160	51.5	6.8	141	154	42.9	10	24.5	28.5	11.4	28.4	14.5	3.1	37.3	8.9	12.9	127	131	34.3	26	293.9	349.7	13	99	127	37.9	10.6	283.3	109.5	0	0	0	1	0
28	2	55	94	2		1	1	0	1	4	95	0	100	0	0	160	55	4.8	135	152	43.4	8.8	14.4	19.8	11.9	28.4	13.5	1.6	28.1	-0.3	7.1	119	118	35.2	19.5	34.9	40.4	6	119	132	33.3	12	28.8	27	0	0	0	0	0
29	1	51	67	2		1	2		2	6	150	0	150	0	0	161	58	4.8	155	173	41.3	5.4	18.2	16.3	10.1	26.8	12.2	2.1	28.8	2	13.1	124	134	28.8	30	270.9	245.1	9.4	123	118	30.4	21.8	194.9	69	0	0	0	0	0
30	1	38	106	2		1	2		2	5	200	0	200	0	0	168	77	5.9	153	267	46.2	9.7	20.5	19.9	11.6	31	12.4	0.8	28.3	-2.7	11.3	133	195	35.8	17	623	442	7.5	109	186	31.9	9.7	226.9	40.7	0	0	0	0	0
31	2	54	67	2		1	1	0	2	5	190	0	400	0	0	162	64	3.6	122	212	38.8	13.5	17.3	17.6	13.5	25.8	12.4	-1.1	28.3	2.5	8.9	110	138	36.5	24.2	787	740.8	7.6	98	132	32.2	24	674.9	275.8	0	0	0	0	1
32	1	50	69	2		1	1	0	2	5	160	0	600	1	400	166	57	6	160	181	44.1	6.5	10.5	14.6	10.3	29.6	11.4	1.1	28.2	-1.4	12.6	143	137	39.1	11.4	388.6	387.1	12.9	140	121	35.4	9.6	355.5	175.6	0	0	0	0	0
33	1	55	77	2		1	1	0	1	5	190	0	100	0	0	160	68	6.4	115	187	40.1	17.5	20.4	21.7	10.3	24.9	11.1	0.8	23.6	-1.3	10.4	110	124	33.7	21.9	281.3	186.1	9	122	128	37.4	23.4	124.4	25.6	0	0	0	0	1
34	2	46	66	1	2	2	1	0	1	3	110	0	100	0	0	152	49	4.4	137	202	42.6	10.4	4.5	21.2	10.5	32.6	12.9	2.4	39	6.4	11	125	169	33.8	14.6	24.3	65.6	6.7	120	151	33.8	11.7	22.7	47	0	0	0	0	0
35	1	30	48	2		1	1	0	2	4	120	0	30	0	0	172	54	6.8	142	192	33.6	7.8	31.2	26	12.9	30.6	13.6	0.7	29.4	-1.2	14.7	138	193	32.2	8.3	184.6	152	11.5	131	163	29.2	4.5	137.6	64.2	0	0	0	0	0
36	2	57	68	1		1	1	0	2	5	120	0	400	0	0	163	75	7.4	122	231	48.1	23.2	25.8	25.5	10.3	24.5	11.8	1.5	25.6	1.1	14.6	94	195	33.5	14.8	284.1	309.3	10.2	90	215	31.7	10.2	381.6	95.3	0	0	0	0	1
37	2	55	84	2		1	1	0	1	5	120	0	50	0	0	156	49	5.3	127	234	43.4	6	12.6	19.1	10.8	26.2	13.7	2.9	28.6	2.4	11.4	112	131	34.4	6.1	62.7	83	11.8	106	125	32.9	16.5	50.1	42	0	0	0	0	0
38	1	33	58	2	1	2	2		2	4	243	1	300	0	250	160	50	5.5	144	252	39.9	10.4	18	21	11.7	28.2	14.4	2.7	27	-1.2	24.1	136	216	38.6	21.4	502.1	470.6	15.5	117	192	36	22.2	385.8	213.8	0	0	0	0	0
39	1	51	41	1		1	1	0	2	6	225	0	100	0	0	165	69	8.2	150	298	40.3	4.8	33	27.7	10.8	26.2	10.4	-0.4	26.3	0.1	13	146	288	42.1	36.5	299.9	294.7	12.1	137	257	38.8	25.6	167.4	61.3	0	0	0	0	0
40	2	50	96	2	1	2	1	0	2	11	316	1	700	0	250	150	48	4.5	121	167	35.4	9	12.2	16.8	10.9	25.3	15.8	4.9	33.2	7.9	14.5	97	158	38	59.1	625.7	763.4	5.4	81	112	30.9	28.9	1465.2	1144.2	0	1	0	0	0
41	1	54	70	2	5	2	1	1	2	7	325	1	700	0	500	170	68	4.4	132	138	40.7	14.6	16.5	19.8	11.8	27.1	15.2	3.4	27.1	0	12.9	126	110	36.9	23.9	1623.3	1486.1	10.8	127	173	37.2	24.4	511.3	105.4	1	1	0	0	1
42	2	54	96	2	2	2	1	0	2	5	233	0	200	0	0	162	52.5	4.1	111	187	41.5	15.2	19.3	27.4	11.3	24.2	14	2.7	27.4	3.2	12.3	91	149	36.2	17.9	263.6	274.3	5.6	95	203	35.8	14.2	151.9	71	1	0	0	0	0
43	2	44	93	2	1	2	1	0	2	5	240	1	200	0	0	154	60	6.7	116	139	36.3	10.8	18.3	19.2	12.1	36.1	14.7	2.6	26.3	-9.8	17.4	111	107	38.3	44	389.2	335.4	14.9	91	85	34.4	30.8	506.2	305.1	0	1	0	0	0
44	1	57	62	1		1	1	0	2	12	170	0	400	1	0	183	83	6.1	145	146	40.9	15.8	25.1	23.9	13	30.9	13.6	0.6	35.7	4.8	12.6	137	118	40.3	18	283.7	287.7	15.5	143	124	41.4	17.6	365.3	229.2	1	1	0	0	0
45	2	74	119	1		1	1	0	1	5	105	0	200	0	200	156	55	4.1	124	167	42.3	21.7	7.7	19.1	10.3	25.3	12.4	2.1	26	0.7	9.7	120	137	34	26.1	102	181.9	8.9	112	139	30.3	16.6	77.9	61.9	0	0	0	0	0
46	2	47	73	2	5	2	1	0	2	4	225	0	400	0	250	155	55	4.8	117	134	42.7	13.2	9.2	14.4	10.4	22.2	11.9	1.5	21.9	-0.3	14.3	111	93	37	21.7	122.8	154.2	6.6	100	66	32.5	16.8	121.1	95.9	0	0	0	0	0
47	2	50	80	1	5	2	1	0	1	5	481	1	800	1	750	155	62	5.5	162	262	37.8	13	15.8	22.2	11.1	32.4	11.1	0	29.5	-2.9	16.3	106	154	33.3	26.1	147	319	14.5	111	122	35.5	16.5	65.3	34.1	0	0	0	0	0
48	1	66	74	2	5	2	1	0	1	6	177	0	200	0	0	162	60	6.9	144	203	45.8	29.8	56.9	56.6	9.7	25.7	11.2	1.5	26.2	0.5	14.4	134	155	39.3	84	553.8	739.2	18.3	120	137	37.4	42.9	629.9	394.6	1	0	0	0	0
49	1	44	81	1		1	1	0	2	4	217	0	600	0	500	172	85	5.3	144	216	44	15.4	18.5	20.8	11.2	30	12.3	1.1	28.7	-1.3	9.9	135	169	38.4	30.4	419.2	408.5	8.6	122	158	34.7	22.2	159	46.4	0	0	0	0	0
50	2	42	59	2		1	1	0	2	4	100	0	100	0	100	168	57	3.3	116	264	45.5	2.4	3.4	16.8	10.5	24.2	11.5	1	22.2	-2	10	95	175	33.7	19.5	239.3	337.5	6.4	80	137	29.6	11.3	153.5	99.4	0	1	0	0	0
51	2	56	64	2		1	1	0	2	10	215	0	1000	1	0	159	50.5	4	134	259	44.1	13.3	16.9	20.3	11.2	28.5	13.3	2.1	30.1	1.6	12.3	125	126	28.5	20.6	284.3	285.8	9.1	110	123	33.3	24.8	191.6	91.8	1	1	0	0	0
52	1	50	66	2		1	1	0	1	4	100	0	10	0	0	165	67	6.1	139	229	44.2	23.1	21.8	19.8	11.3	28	13.2	1.9	31.2	3.2	12.5	127	194	37.9	42.2	126.9	134	8.3	124	173	34.1	22.4	96	52.4	0	0	0	2	0
53	2	57	50	2	1	2	2		2	4	175	0	200	1	200	155	52.5	4.92	128	236	39.1	10.3	10.9	17.8	9.9	26.4	10.5	0.6	21.1	-5.3	9.4	122	218	38.9	16.6	252.4	338.6	10.8	108	195	32.8	15.1	285.2	144.5	0	0	0	0	0
54	2	62	76	1		1	1	0	2	4	185	0	200	0	0	152	46	4.1	127	260	44.8	10.3	11.3	23.3	9.8	25.1	11.7	1.9	26.1	1	10.1	110	192	37	6	336.7	341.7	7.2	101	157	31	13.5	227.9	92.3	0	0	0	0	0
55	1	59	70	2		1	1	0	1	5	165	0	200	0	0	172	56	5.3	140	165	39.7	7.4	15.1	19.4	10.8	28.8	13	2.2	29.6	0.8	10.5	136	140	35.5	13.9	88.1	116	9.2	115	126	32.3	9.6	195.5	217	0	0	0	0	0
56	2	53	115	2	5	2	2		2	4	242	1	800	1	750	160	60	5.3	136	217	45.9	14.6	36.4	33.9	11.9	28.4	12.9	1	26.1	-2.3	18.8	114	113	36.5	21	186.6	229.1	8.1	113	125	36.5	16.5	145.5	66.2	0	0	0	0	0
57	2	33	91	2	5	2	1	1	1	7	440	1	1700	1	0	164	51	5.2	124	111	38.9	12.4	9.2	12	12.6	30.7	13.4	0.8	42.2	11.5	8.5	116	71	39.1	48	251.6	303.5	8.6	121	105	38.4	30.3	161.9	43.8	0	0	0	1	0
58	2	51	85	2		1	2		2	5	170	0	200	0	0	157	53	3.9	121	244	41.7	11.9	13.6	20.2	10.9	28.5	13.2	2.3	23.8	-4.7	9.7	96	169	35	32.9	146.8	207.9	5.4	93	170	36.3	36.9	266.2	275.6	0	0	0	0	0
59	2	37	161	2	1	2	2		2	6	354	1	200	0	0	166	65	4.5	133	201	41.6	8.2	9.8	17.3	18.3	26.4	13.7	-4.6	38.4	12	12.8	98	159	39.2	11.1	347.4	218.8	9.1	96	191	35.5	10	171.1	51.7	0	0	0	0	0
60	2	54	113	2	2	2	1	0	2	4	285	1	900	0	800	160	55	4.4	128	185	40.2	11.5	24.5	32	9.9	23.2	12.2	2.3	23	-0.2	15	132	167	29.3	10.9	444.3	641.3	10.2	119	121	34.8	22.6	355.2	301.3	0	0	0	0	1
61	1	35	67	2		1	1	0	2	3	115	0	200	0	0	170	67	6.8	139	211	41.3	13.1	13.5	16.1	10.7	26.3	12.7	2	27	0.7	11.8	126	172	36.2	11.5	961.2	1410.2	10.2	124	177	36	14.9	440.7	168.9	0	0	0	0	0
62	2	44	67	2		1	1	0	1	6	195	0	100	0	0	151	53	6.1	139	148	44.7	15	15.7	16.9	10.3	27.3	12.6	2.3	25.8	-1.5	11.4	122	98	32	21.4	319.4	338.2	5.2	111	91	34.8	15.5	181.8	84.5	0	0	0	0	0
63	2	58	51	2		1	1	0	2	5	200	0	400	0	0	155	65	5.2	129	200	44.6	10.6	21.1	26.3	10.5	30.6	12.2	1.7	27.1	-3.5	10.5	109	166	33.2	10.9	330.1	503.3	9	108	150	32.4	13.8	381.3	380.5	0	0	0	0	1
64	1	38	73	2		1	1	0	1	4	262	1	800	0	750	182	65	5.8	154	209	42.3	9.4	23.3	21	9.9	23.9	12.4	2.5	27.7	3.8	15.2	142	170	32.5	23.1	1024.5	919.2	8.1	122	140	28.6	15.2	464.5	110.1	0	0	0	1	1
65	2	36	132	1	5	2	2		2	9	242	1	500	0	0	153	54	5.4	125	177	47.4	11.3	8.8	14.8	11.7	27.5	17.6	5.9	33	5.5	11.1	106	125	40.1	28.8	230.1	307	11.5	97	135	35.5	19.3	134.5	61.9	0	0	0	0	0
66	2	51	100	2		1	1	0	1	4	164	0	200	0	500	160	60	4.8	131	195	38.4	12.6	9.7	13.6	12.5	31.1	15.4	2.9	37.6	6.5	14.5	128	181	38.4	27.7	93	90	7.8	122	159	35.6	14.9	50.9	20.7	0	0	0	0	0
67	2	32	71	1	2	2	1	0	2	4	195	0	400	0	250	162	51.5	5.6	114	215	38.7	14.5	8.1	15.4	11.5	29.4	13.2	1.7	35.6	6.2	11.1	108	174	33.7	13.6	646.8	589.7	6.6	103	164	32.3	13.9	421.8	180.5	0	0	0	0	0
68	1	40	65	2		1	1	0	2	4	115	0	200	1	0	170	80	6	160	261	47.4	9.6	80.5	47.8	12.5	22.6	11.6	-0.9	26.2	3.6	8.5	132	197	39.6	14.2	164.5	161.9	9.9	136	208	38.3	14.5	216.2	78.2	0	0	0	1	0
69	2	58	81	1	1	2	1	1	2	7	210	0	500	0	0	150	64	6.7	130	256	38.1	7.5	18.8	21.4	11.2	25	13.9	2.7	25.6	0.6	22.1	125	272	44.3	11.7	380.8	871.4	15.1	99	175	32.8	16.7	169.3	101.5	0	0	0	0	1
70	1	48	116	2		1	1	0	2	4	220	0	400	0	250	168	72	4.3	153	166	45.5	9.2	28.3	23.4	9.9	24.8	12.6	2.7	23.9	-0.9	11	139	119	36.9	28	559.8	445.9	8.1	128	144	36.6	24.4	231.6	56.2	0	0	0	0	1
71	2	28	61	2	1	2	1	0	2	5	253	1	500	1	0	164	55	4.4	116	197	45.8	22.7	7.4	16.6	11.4	26.8	13.7	2.3	28.7	1.9	13.7	100	158	39.7	49.9	242.9	331.9	6.7	83	119	35.3	26.4	267.6	167.1	0	0	0	0	0
72	1	24	70	2		1	1	0	2	4	135	0	400	0	0	169	54	5	152	210	50.5	29.8	12.6	22.3	11.8	28.2	13.7	1.9	29.3	1.1	12	131	177	37.9	24.8	1689.9	1609.9	7.9	126	160	39.8	30.1	843.3	279.7	0	0	0	0	0
73	2	65	89	2	2	2	1	1	2	6	270	1	400	0	0	161	53.5	5.4	115	185	42.1	10.9	12.6	21.3	13.8	28.2	15.1	1.3	45	16.8	11	72	73	32.4	33.4	160	108.7	6.5	76	81	33.6	28.2	105.6	50.5	0	0	0	0	0
74	2	30	76	2	2	2	1	0	2	4	145	0	200	0	0	155	40	4.6	126	195	41.7	8.9	7.4	14	10.3	28	12.9	2.6	26.2	-1.8	8.5	113	158	36.8	17.4	198	183.3	6.9	101	159	34	13.6	160.6	115.5	0	0	0	0	0
75	1	36	72	2	3	2	1	1	2	5	210	0	600	1	1000	180	90	6.6	149	191	45.8	11.7	27.6	24	10.2	26.4	12.1	1.9	26.5	0.1	13.1	137	131	35.5	13.5	732.7	622.9	8.7	121	121	33	15.5	362.8	98.1	1	0	0	0	0
76	2	49	90	2		1	1	0	2	4	123	0	1000	0	500	162	60	4.9	121	197	41.5	10.2	13.3	16.6	10.9	27.1	11.4	0.5	29.6	2.5	13.6	107	180	32.8	22.7	325.7	414.3	6.4	88	123	31.3	26.6	387.1	276.8	0	0	0	0	0
77	1	50	64	2		1	1	0	1	3	108	0	50	0	0	163	68	5.9	167	311	42.1	10.6	18.1	21.1	11.6	26.9	13.5	1.9	27.1	0.2	11.7	146	216	42.6	25.5	126.7	103.4	12.8	146	275	39.2	22.5	130.3	61.7	0	0	0	0	1
78	1	73	103	1		1	1	0	1	4	125	0	100	0	0	168	66	4.8	135	138	34.8	9	33.3	19.5	12.4	36.1	11.3	-1.1	30.4	-5.7	8.7	148	119	40.4	27.8	173.4	173.3	5.5	142.7	137.2	39.8	24	286.5	152.6	0	0	0	0	1
79	2	49	105	1	5	2	1	0	2	12	435	1	800	1	0	156	49	5.8	88	81	41.5	29.8	19.6	20.6	12.5	33.1	15.7	3.2	39.1	6	19.3	65	123	30.4	52.8	652	825.7	10	65	60	35.2	65.8	966.6	977.3	0	1	0	0	0
80	1	36	87	1		1	1	1	2	11	245	1	300	0	0	168	70	7.7	144	254	44.1	9	41.3	26.4	12.1	28.2	26.1	14	36.2	8	17.6	141	200	42	14.1	782.5	826.8	15.1	124	180	34.8	15.4	789.9	198.7	0	0	0	0	0
81	2	47	92	2	2	2	1	0	2	5	219	0	400	0	0	164	60	5	124	293	44.4	13.6	20.8	24	10.7	25.4	12.6	1.9	28.3	2.9	16.3	104	230	37.3	12.2	355.8	524	11.6	103	225	35.5	9.7	291	174.7	0	0	0	0	0
82	2	37	79	1	3	2	1	0	2	8	404	1	100	0	0	160	55	5.8	115	187	46.4	10.5	19.7	19.7	10.3	25.7	15.6	5.3	28.1	2.4	13.6	86	123	39.4	21.1	550	388.2	7.6	87	197	41.9	10	143.7	26.4	0	0	0	0	0
83	2	47	62	1		1	1	0	2	3	75	0	200	0	0	161	67	3.6	125	164	36.6	6.6	39.7	33.9	10.4	25.3	10.7	0.3	24.8	-0.5	11	127	164	35.5	14.4	229.8	185.3	9.3	128	157	37	15.1	264.7	161.7	0	0	0	0	0
84	1	56	90	1		1	1	0	2	6	185	0	300	0	0	165	60	4.8	132	227	40.7	8.8	12.7	15.7	11.3	28	13.2	1.9	27.9	-0.1	13.4	130	200	41.4	14.5	438.9	406.6	11.9	122	156	35.8	8.5	285.3	83.5	0	0	0	0	0
85	2	34	79	2	2	2	1	0	2	6	285	1	300	1	0	159	52	3.3	113	212	39.6	26.1	10.3	18.4	11.5	27.1	16.6	5.1	32.3	5.2	12.1	106	145	31.3	31.3	637	649	5.1	91	163	31.8	19.9	299.2	99.6	0	1	0	1	0
86	2	58	49	1		1	1	0	1	5	80	0	20	0	0	156	52	5	127	137	36.5	9.3	26.9	29.7	11.4	27.9	11.2	-0.2	26.2	-1.7	15.2	110	91	32.5	12.1	123.4	135.4	9.3	106	93	32.8	18	83.5	39.2	0	0	0	1	0
87	2	52	58	2	4	2	1	0	3	6	323	1	300	0	0	157	53.5	5.3	133	184	43.4	14.3	13.6	18.8	11.4	26.9	13.6	2.2	28.4	1.5	15	116	173	37	12.5	242.3	250.7	8.7	102	159	33.7	13.2	79.7	20.3	0	0	0	0	0
88	2	34	59	2		1	1	0	1	3	102	0	50	0	0	155	44	3	105	196	37.4	5.4	9.2	20.2	10.7	27.5	12.5	1.8	26.5	-1	13.4	107	154	33.5	14.9	173.7	198.6	6.7	85	159	31.8	20.8	90.6	55.4	0	0	0	0	0
89	2	45	72	2	1	2	2		2	9	335	1	600	0	0	153	63	3.6	138	172	46.8	16.1	16.4	30	11.5	34.4	13.6	2.1	27.8	-6.6	12.1	108	130	33.9	19.5	815.9	812.8	9.8	88	113	34.1	15.5	502.2	166.4	0	0	0	1	0
90	2	45	150	2	5	2	2		2	8	210	0	500	0	0	154	53	4.3	92	167	42.3	11.9	22.8	37.4	11.3	25.7	16.1	4.8	24.8	-0.9	14.8	74	203	35	58	292.1	323.1	18.4	84	210	33.9	80.7	173.6	79.4	0	1	1	0	0
91	2	54	75	2		1	1	0	1	5	75	0	100	0	0	153	63	3.5	137	159	44.1	7.7	17.4	17.4	10.5	25.3	13	2.5	27.8	2.5	7.7	120	117	40.9	13.2	112.4	130.9	5.2	111	111	35.3	13.3	165.9	141.9	0	0	0	0	0
92	2	48	95	1		1	1	0	1	10	180	0	200	0	0	156	56	5.7	125	209	38.5	11.4	13	18.7	11.4	25.1	11.7	0.3	25	-0.1	13.5	127	188	36.5	16.7	119.3	147.1	9.2	113	177	31	11.3	60.4	30.1	0	0	0	0	0
93	1	46	70	2		1	1	0	1	4	130	0	100	0	0	172	75	5	135	137	37.1	8.1	21	23.8	10.5	26.9	12.6	2.1	26.2	-0.7	11.5	139	121	34.6	25.1	86.9	78.1	7.2	123	114	31.5	12.6	46.7	24.4	0	0	0	0	0
94	2	32	60	1		1	1	0	1	4	115	0	100	0	0	156	60	4.6	126	115	40.6	13.1	19.7	28.3	11.1	29.8	13.1	2	31.9	2.1	7.8	123	101	38.9	25	105.8	117.6	4.6	114.1	133.4	34.5	13	244.9	212.5	0	0	0	1	0
95	2	52	66	2		1	1	0	1	2	68	0	50	0	0	155	52	5.4	119	246	41	9.7	27	24.8	10.3	25.1	12.7	2.4	30.1	5	12.8	116	216	39.3	9.6	95	134.1	11.5	107	204	34.5	9.9	99.1	89.1	0	0	0	0	0
96	2	51	92	1		1	1	0	2	6	220	0	1000	0	750	159	59	5.3	128	202	51.1	14.3	62	46.4	11.1	25.6	16.6	5.5	27	1.4	16.4	112	128	34.7	59.4	2254.6	2132	11.7	88	129	39.4	39	2404.6	1307.2	0	0	0	0	0
97	1	45	101	2		1	1	1	2	4	180	0	500	0	0	175	69	5.3	134	165	42.7	18.5	44.6	33.5	10.9	31.5	14	3.1	30.7	-0.8	11	131	142	41.6	41.1	442.6	345.6	11	111	117	33.5	10.4	343.8	84.9	0	0	0	0	0
98	1	35	140	2	3	2	1	0	2	5	307	1	1850	0	1300	165	66	5.3	138	226	43.4	15.4	23.5	16.9	12.5	27.1	15.2	2.7	27.3	0.2	15.1	133	137	35.2	10.9	449.3	370.5	13.6	126	88	37.6	14.8	448.3	236.6	0	0	0	0	0
99	1	56	140	2	1	2	1	1	2	16	465	1	1500	1	0	170	88	7.9	152	108	41.2	8.6	22.5	18.1	11.4	26.3	16.9	5.5	41	14.7	17.6	120	99	33	22.2	456.6	489.7	17.5	109	72	32	34.5	1807.6	459.2	1	1	0	0	0
100	1	56	120	2	5	2	1	1	2	8	375	1	900	0	0	170	75	4.8	158	128	44.5	25.5	31.5	25.4	10.8	26.4	18.2	7.4	49.8	23.4	15.6	90	112	33.9	27.1	511.5	247.2	6.3	87	110	32.5	28.3	215.7	55.8	0	0	0	0	0
101	2	60	96	1		1	1	0	1	4	200	0	100	0	0	145	45	5.7	127	207	43.6	12.5	21.8	21.9	11.7	22.7	10.9	-0.8	24.7	2	11.4	117	132	33.9	11	158.6	164	6.5	100	111	29.2	9.9	72.2	27.8	0	0	1	0	0
102	2	43	64	2		1	1	0	1	6	103	0	100	0	0	154.5	50	3.9	142	147	39.9	8	8.5	13.6	10.9	32.2	12.8	1.9	28.7	-3.5	9.5	130	113	35	25.7	62.1	68.6	4.6	127	141	33.7	13.9	34.1	15.8	0	0	0	0	0
103	2	39	70	2		1	1	0	1	4	180	0	100	0	0	166	54	3.6	118	154	34.6	5.8	5.8	12.7	11.1	28.5	13.2	2.1	30.9	2.4	9.5	117	123	27.3	33.8	168.2	186.3	6.4	102	118	29.1	26.8	139.6	70.6	0	0	0	0	0
104	2	65	88	2		1	2		2	8	215	0	200	0	0	145	40	3.4	131	247	37	4.2	13.3	19.4	11	34.7	12	1	27.1	-7.6	12.1	124	183	38.7	26.2	389.4	398.5	8.8	106	181	37.9	15	352.7	198.6	0	0	0	0	0
105	2	34	82	2	4	2	1	1	3	6	480	1	2200	1	300	155	65	6.8	130	313	47.4	10.9	14.7	16.7	10.4	27.1	12.2	1.8	24.6	-2.5	15.2	102	142	33.6	12.8	77.6	107.9	7.4	79	210	35	11.5	33.1	23	0	1	0	0	0
106	2	51	83	1		1	1	0	2	6	261	1	600	0	500	164	54	6.4	126	205	37.6	15.7	12.5	18.2	10.4	31	12.1	1.7	22.5	-8.5	16.4	123	155	33.9	40.2	497	478.5	9.4	107	163	32.7	25	220.5	71.9	0	0	0	0	0
107	2	34	77	1	1	2	1	0	2	7	200	0	200	0	0	158	55	6.7	114	213	39.9	6.2	9.5	14.5	11.8	26	13.5	1.7	37.7	11.7	10.2	119	160	41.7	28.5	251.5	273.2	6.7	118	162	36.1	15.7	207.1	67.6	1	0	0	0	0
108	2	50	53	2		1	2		1	4	180	0	100	0	0	156	45	2.7	156	145	39.1	7.4	18.7	25.9	11.9	31	14.7	2.8	32.5	1.5	7.6	126	114	38.4	31.1	118.6	140.5	7.9	137	149	41.5	26.2	115.5	50.9	0	0	0	0	0
109	2	40	122	1	5	2	1	0	2	7	345	1	800	1	250	158	48	5.1	123	170	39	8.9	9.4	17.1	11.8	28.2	16	4.2	43.3	15.1	24.4	106	155	38.9	20.7	238.2	224.8	18.4	89	130	31.1	13.7	150.7	69.8	1	1	0	0	0
110	2	51	140	2	5	2	1	0	2	5	430	1	500	0	0	167	67	4.2	124	153	38.6	12	15.8	19.5	11.7	26.9	16.6	4.9	35.8	8.9	10.8	107	131	37	29.9	564.2	746.7	14	100	123	34.3	12	333.9	107.3	0	0	0	0	1
111	1	51	121	2		1	1	0	2	5	250	1	500	0	0	167	80	4.2	135	195	41.9	14.2	36.1	23.3	10.8	27.3	11.4	0.6	25.2	-2.1	12.3	133	164	40.6	26	541.8	461.8	5.4	134	166	36.5	38.5	473.6	107.9	0	0	0	0	0
112	2	58	60	1		1	1	0	2	5	225	0	300	0	250	156	52	3.5	116	134	37.2	6.2	16.1	19.8	12.8	32.5	14.3	1.5	25.6	-6.9	8.2	109	119	27	17.8	137.3	170.8	7.1	95	83	27	11.1	74.5	38.4	0	1	0	1	0
113	2	60	61	1		1	1	0	1	4	195	0	300	0	0	162	70	6.5	133	266	39.7	17.2	19.2	20.6	11.5	22.6	11.1	-0.4	24.2	1.6	13.7	118	223	32.1	25.3	131.6	121.9	12.2	111	236	33	15.8	78.6	30.8	0	0	0	1	1
114	1	62	68	1	2	2	2		1	6	200	0	400	0	0	165	58	8	154	140	45.6	13.1	39.8	22.9	11	25	12.9	1.9	42.2	17.2	14.4	124	110	33.4	27.4	492.2	385.1	16.3	106	93	33.3	13.9	394.8	179.3	0	0	1	0	1
115	2	53	52	2		1	1	0	1	3	95	0	200	0	0	155	50	3.8	125	116	37.7	5.3	13.8	17.5	12.2	28.3	15.1	2.9	28.9	0.6	9.9	128	105	34.4	11.4	103	139.5	7.7	124	115	33.9	5.5	114	107	0	0	0	0	0
116	2	37	113	2		1	1	0	1	5	185	0	300	0	0	158	58	4.7	134	357	39.5	15	11.3	16.4	12.7	29.2	14.5	1.8	29.3	0.1	15.9	100	294	35.2	23.1	86.7	85.8	11.9	100	299	34.1	22.1	52.2	28.9	0	0	0	0	0
117	2	51	96	2	2	2	1	0	2	8	370	1	1100	0	0	160	60	4.1	119	153	40.1	7.4	13.9	24.1	11.6	30.7	12.1	0.5	29.9	-0.8	14.2	102	141	33.2	9.6	384.1	456.8	7.2	83	116	32.9	11.3	240.4	131.1	0	1	0	0	0
118	2	31	105	2	3	2	1	0	2	5	200	0	300	0	250	158	55	4.8	119	157	42.8	4.5	25.4	25.3	10.4	29	13.7	3.3	34	5	9	112	113	34.4	23.3	583.1	570.7	10.6	103	110	30.7	14.1	558.1	276.2	0	0	0	1	0
119	1	64	75	1	3	2	2		2	11	160	0	550	0	0	178	76	3.6	123	113	41.9	12.1	32.1	24.6	13.9	38.1	12.4	-1.5	43.3	5.2	10.5	85	97	34.4	17.3	566.8	574.5	10.1	83	74	34.2	15.4	249.3	131.9	0	1	0	0	1
120	1	51	129	2		1	1	0	2	6	220	0	2000	0	0	166	62	5.9	119	239	36.2	8.8	19.3	13.5	11.9	40	12.9	1	35.3	-4.7	8.9	105	201	31.1	15.3	295.8	444.8	13.2	99	260	35.3	8.6	191.3	96.7	1	0	0	0	0
121	1	33	74	2	1	2	1	0	2	5	245	1	300	0	0	175	85	6.7	145	192	41.8	9.2	11.8	19.2	10.6	28.9	12.8	2.2	32.4	3.5	13.9	143	172	40.8	20.7	411.7	407.2	10.2	138	174	38.3	16.7	158.1	40	0	0	0	0	1
122	1	50	133	2	5	2	2		1	9	527	1	1300	0	750	150	75	5.8	136	124	44	7.5	17.6	23.6	10.3	30.5	18.1	7.8	38.3	7.8	15.2	127	77	29	16.7	949.9	828.8	15.1	115	63	31.3	29.5	1225.5	904.6	0	1	0	0	1
123	2	52	87	2	2	2	1	0	2	6	285	1	700	0	0	160	70	4	134	158	43.6	9	10	16.9	11.4	30.8	12.6	1.2	27.7	-3.1	8.8	104	113	40.8	9.6	577.2	741.6	13.1	100	120	41.1	11.8	744.1	366.1	0	0	0	0	1
124	2	53	88	1		1	1	0	2	7	340	1	500	0	0	160	60	5.2	123	152	38.7	6.5	16.5	17.7	10.4	27.7	15.1	4.7	35.1	7.4	18.1	106	125	35.1	26.4	1166.5	1320.9	21.6	89	112	29.3	16.9	1504.7	818.9	0	1	0	0	1
125	1	47	147	1	5	2	2		2	12	335	1	800	0	700	175	69	5.8	134	272	40.2	9.3	8.6	17.7	11.5	27	14.2	2.7	31.6	4.6	17	129	172	32.4	15.7	292.1	248.5	9.6	121	135	37	7.6	212.1	79.8	1	0	0	0	1
126	2	57	78	1	3	2	1	0	2	4	130	0	50	0	0	156	48	3.3	109	206	36.2	10.1	8.8	15.8	12.3	32.8	12.8	0.5	24.1	-8.7	9.2	112	150	34.2	10.7	370.3	329.2	6.2	104	135	33.2	15.2	232.5	78.7	0	0	0	0	0
127	2	50	59	2	1	2	1	0	2	4	250	1	100	0	0	148	63	6.8	134	227	41.1	13.3	15.6	15.9	10.9	32.8	11.3	0.4	25	-7.8	21.3	124	201	39.1	67.2	358.1	270.2	11.9	114	166	37	43.4	214.8	67.7	0	0	0	0	1
128	2	33	67	2		1	1	0	2	5	166	0	300	0	250	164	57	5.4	129	237	43.9	22	10	15.1	10.3	24.5	12.4	2.1	27.3	2.8	14.8	117	185	37.8	17.9	285.1	308.7	9.5	113	157	36.6	22.1	247.2	113.2	0	0	0	0	0
129	1	57	93	1		1	1	0	2	5	155	0	100	0	0	165	62.5	4.2	163	163	49.8	42.6	34.2	28.7	12.2	27.6	13.8	1.6	26.7	-0.9	7.1	146	116	40.5	65.3	193.6	163.3	6.5	142	103	34.7	28.4	536.7	726.1	0	0	0	0	0
130	2	33	69	2	4	2	1	0	3	5	230	0	300	0	0	155	42	4.4	127	195	42.4	22.5	7.7	14.1	11.8	30.4	12.6	0.8	27.9	-2.5	13.1	105	161	36.7	35.5	146.4	135.4	6.8	86	147	34.1	14.3	54	15	0	0	0	0	0
131	2	53	74	1	1	2	1	0	2	4	116	0	200	0	0	156	67	6.5	136	162	45.4	14.2	17	15.6	9.6	22.8	12.1	2.5	27.5	4.7	14.5	125	173	37.4	17.4	282.1	308.4	13.1	111	135	33.4	18.8	325.6	133	0	0	0	0	1
132	1	34	106	2	5	2	1	0	2	5	190	0	200	0	0	165	53.5	5.2	134	231	43.8	6.2	18	20	11.4	27.6	11.7	0.3	26.9	-0.7	9.8	121	185	39.6	11.1	546.9	381.2	9.5	115	207	38.4	14.6	406.2	130.1	0	0	0	0	0
133	1	37	157	1	1	2	1	1	2	9	245	1	400	0	0	170	69	5.3	147	157	45.7	10.3	38.1	22.4	11.9	23	18	6.1	23.4	0.4	12.5	148	139	40.9	82	291.6	188	10	131	123	31.4	85.5	105.8	56.1	1	0	0	0	0
134	2	45	94	2		1	1	0	2	4	310	1	400	0	250	160	62	4.8	109	191	42	8.2	9.9	16.7	11.5	27.5	13.4	1.9	26.6	-0.9	10.9	97	143	35.2	18.1	453.9	429.5	7	92	154	35.5	11.4	198.8	46.2	0	0	0	0	0
135	2	44	73	1		1	1	0	2	6	340	1	300	0	0	160	55	9	128	176	40.6	11.9	9.5	14.4	10.4	29.2	15.2	4.8	26.2	-3	15.3	114	117	28.5	20.7	558.6	526.8	9.7	112	128	35.7	14.3	267.5	49.6	0	0	0	0	0
136	2	32	45	2	4	2	1	0	3	4	170	0	50	0	0	155	53	6.8	122	258	47.2	20.7	19.3	21	13	31.5	13.3	0.3	28.7	-2.8	15	113	225	38.7	42.5	98.2	123.3	13.9	102	192	35.3	30.2	53.5	32.4	0	0	0	0	0
137	2	58	98	2	2	2	1	1	2	5	470	1	2600	1	0	153	46	4	117	174	41.2	9.1	7.4	13.4	11.1	25.4	12.8	1.7	30.7	5.3	6.9	101	75	32.2	22.6	242.2	389.7	4.7	84	91	31.7	13.7	195.5	192	0	1	0	0	0
138	2	47	68	1		1	1	0	2	4	170	0	200	0	0	160	62.5	6.3	128	187	39.6	9.4	48.3	39.7	11.1	23.9	14.4	3.3	25.7	1.8	21.5	103	167	30.6	15.2	245.6	290	13.1	100	199	33.7	8.7	522	194.8	0	0	1	0	0
139	2	43	60	2		1	1	0	1	4	80	0	10	0	0	155	49	5	134	141	43.2	15.1	11.3	22.7	12	27.8	11.4	-0.6	24.8	-3	7.8	125	118	36.7	20.9	86.8	118	3.9	126	135	38.8	17.8	44.1	33.6	0	0	0	0	0
140	2	39	43	2		1	1	0	2	5	330	1	300	0	0	165	65	4.8	126	196	39.3	10.7	11.5	19.1	9.9	26.2	10.8	0.9	22.3	-3.9	11.2	124	177	42.4	15.5	273.2	448.2	6.6	95	120	31.9	9.3	165.5	119.7	0	0	0	0	0
141	2	47	63	2		1	1	0	1	4	160	0	30	0	0	150	65	3.7	127	130	39	11.9	11.2	25.9	10.5	28.1	12.2	1.7	30.7	2.6	6.5	127	132	35.8	19.5	49.3	108.9	4.1	116	117	33.2	15.3	34.5	35.8	0	0	0	1	0
142	2	37	97	2	5	2	1	0	2	4	250	1	300	0	250	159	45	2.3	121	121	42.9	13.2	9.5	16	11.6	27.6	13.5	1.9	30.3	2.7	7.8	113	107	34.4	16.3	605.6	481.1	6.6	101	107	31.7	10.9	251.9	87.9	0	0	0	0	0
143	2	32	88	1		1	1	1	2	6	295	1	200	0	0	167	72.5	4.8	131	193	37	15.1	15.6	17.3	12	26.4	13.8	1.8	22.3	-4.1	11.6	136	178	36.8	22.1	302.6	282.1	4.1	111	146	30.9	9.9	149.8	46.7	0	1	0	0	0
144	1	59	43	2	1	2	1	0	1	4	280	1	200	0	0	172	65	6.6	149	141	42.1	11.4	11.2	19	11.1	26.2	12.2	1.1	29.8	3.6	13.1	141	118	37.1	19.1	260.9	264.8	9.1	130	101	37.1	14.2	214.1	88.4	1	0	1	0	0
145	2	46	105	2	2	2	1	0	2	6	185	0	400	0	0	166	55	3.3	122	201	42.9	34.5	13.8	17.9	10.3	24.3	13.3	3	30.2	5.9	8.3	82	165	44.1	40.5	474.7	540.2	6.4	80	136	37.7	35.7	299.9	111.9	0	1	0	0	0
146	2	47	64	2	2	2	1	0	2	4	240	1	50	0	0	150	54	4.7	137	273	38.8	12.9	12.9	19.7	10.8	26.4	14.8	4	28.5	2.1	9.4	126	181	38.2	13.2	263.8	438.9	12.1	110	157	31	20.4	198.2	160.6	0	0	0	1	0
147	2	36	83	1	3	2	1	0	2	4	375	1	500	0	500	158	68	5.6	131	248	39.6	6.7	15.1	15.6	10.4	27.6	14.1	3.7	26.6	-1	16	121	184	38.5	9.2	730.4	654.6	17.5	107	163	35.5	9.9	556.4	137.4	0	0	0	1	0
148	1	48	75	1		1	1	0	2	3	215	0	400	0	0	164	61	5.3	129	173	36.1	10.2	17.7	23	12.9	28.8	14.8	1.9	31.9	3.1	14.9	109	170	31.7	9.8	153.9	155.9	10.7	100.3	171.8	33	12.4	240.7	87.5	0	0	0	1	0
149	2	53	82	2		1	1	0	1	5	195	0	200	0	0	163	70	4.5	115	250	41	13.6	21.6	19.4	10	26.8	11	1	25	-1.8	8.6	110	206	39.2	13.8	267.9	353.8	11.5	92	169	31.3	8.7	205.4	93	0	0	0	0	0
150	2	50	85	2		1	1	0	1	5	130	0	50	0	0	152	52	4.2	120	83	37.1	12.5	27.2	24.7	12.5	31.7	13.8	1.3	31.1	-0.6	14.3	114	69	33.9	14.6	115.8	110.3	19	114	70	33.2	8.9	111	65.4	0	0	1	1	0
151	2	54	93	2	5	2	1	0	1	6	292	1	400	0	250	167	71	4.7	129	153	39.5	7.9	22.2	25.3	12.1	27.6	14	1.9	27.3	-0.3	10.2	124	111	35.8	10.4	65.7	89.6	12	121	132	33.4	12.2	50.7	33	0	0	1	1	0
152	1	39	126	1		1	1	0	2	4	245	1	500	0	230	175	74	8.1	129	255	40	15.1	15.2	15.6	11.5	28.1	12.8	1.3	30.7	2.6	14.1	133	252	37.5	26.6	631.6	605.1	6.8	117	186	34.1	19.6	317.9	70.7	0	0	0	0	0
153	2	54	101	2	1	2	1	0	2	6	260	1	300	0	0	152	52	3.4	126	145	42.3	11.3	13.9	20.9	10.3	25.5	11.5	1.2	26.2	0.7	9.9	127	138	40	16	536.5	669	11.5	112	118	34.3	16.4	502.2	152.6	0	0	0	0	0
154	2	47	85	2	2	2	1	0	2	4	140	0	200	0	0	158	57	4.6	107	145	42.9	8.1	11.7	20.3	11.6	29	12.7	1.1	27.1	-1.9	13.8	87	133	36.8	9.8	213.6	258.8	10.9	82	142	34.2	5.9	164	80.1	0	0	0	0	0
155	1	65	139	2	2	2	1	1	2	5	505	1	800	1	1000	155	61	6.4	132	159	41.8	9.1	8.6	14.1	11	26	15.7	4.7	29.8	3.8	20.8	117	130	36.1	17.8	432.3	392.2	9.6	92	84	34.6	13.5	215	108.4	1	0	0	0	1
156	2	45	142	2		1	1	0	1	4	140	0	50	0	0	158	61	4.6	107	205	36.8	6.9	9.9	14.8	11	26.9	12.7	1.7	30.4	3.5	10.4	110	225	37.2	17.1	50.9	82.3	3.9	97	209	29.9	10.3	36.9	22	0	1	0	0	0
157	2	52	66	1	4	2	1	0	3	5	210	0	200	0	0	160	58	6.9	107	170	39.8	28.2	11.5	17.1	10.4	26.5	12.1	1.7	28.1	1.6	15.9	111	186	38.4	41.5	390.8	529.2	15.9	100	160	38.7	24.9	712.5	499.9	0	0	0	0	0
158	2	39	166	2	5	2	1	1	1	5	290	1	400	1	0	160	54	5.9	82	293	41.7	10.4	13.5	21.9	11.8	26	13.6	1.8	23	-3	22	92	271	36.4	15.2	209.5	221	19.9	90	239	34	11.5	196.1	125.4	0	0	0	0	0
159	1	55	107	1	2	2	1	0	2	4	260	1	500	0	0	161	47	6.2	134	224	36.9	15.9	9.5	17.7	12.1	24.9	13.6	1.5	24.8	-0.1	13.2	126	178	36.2	16.3	278.6	446.9	12.6	107	111	30.5	9.2	169.3	106.7	0	1	0	0	0
160	2	37	86	2	2	2	1	0	2	3	224	0	600	0	500	157	45	7.3	118	207	38	12.3	14.3	16.9	11.5	27.2	13	1.5	21.4	-5.8	13.3	128	145	38.3	20.1	300.9	288.9	10.3	112	125	32.6	14	255.5	162.3	0	0	0	0	1
161	2	33	84	2		1	1	0	2	4	133	0	50	0	0	160	75	5	104	285	36.4	8.2	26	25	10.6	25.3	11.8	1.2	24.6	-0.7	11.7	104	224	42.7	13.5	327.5	327.1	6.3	94	217	33.9	7.7	239.8	83.5	0	0	0	0	0
162	1	42	110	1	3	2	1	1	2	8	290	1	1000	0	800	168	63	6.1	146	195	42.7	16.5	13.6	17.7	10.3	23.4	12.8	2.5	24.6	1.2	12.5	92	122	37.4	32	344.4	345.8	12.8	90	129	33.8	16.3	340.4	142.9	0	1	0	0	0
163	1	48	59	1	4	2	1	0	3	3	152	0	100	0	0	159	68	5.9	145	183	40.9	10.1	71.2	39.8	10.5	25.1	12.1	1.6	26.4	1.3	12.8	153	202	43.7	14.7	570	602.6	8.7	136	173	36.6	21.2	233.6	63.2	0	0	0	0	0
164	2	62	129	2	3	2	1	0	2	5	330	1	400	0	250	156	60	4.3	117	259	40.1	16.9	10.7	19	10	23.4	14.6	4.6	28.5	5.1	10.4	104	236	32.3	23.4	738.4	998	11.9	80	232	37.5	20.3	364.2	133.6	0	0	0	0	0
165	2	64	213	2	2	2	1	1	1	7	220	0	400	0	250	156	56.5	6	116	205	36.3	12.4	17.9	27.2	10.6	29.3	13.4	2.8	37.6	8.3	10.3	116	189	38	44.9	219	288.3	8.4	103	148	35	26.2	154	79.8	0	1	0	0	1
166	1	53	86	2	1	2	1	0	1	7	275	1	400	0	0	161	61	8.3	157	295	48.5	8.8	34.5	24.4	9.3	26.4	10.8	1.5	32.2	5.8	13.3	139	209	34.9	17.9	293.8	244.4	15.4	117	193	34.5	25.1	168.1	57.1	0	0	0	0	1
167	1	35	46	2		1	1	0	1	4	127	0	200	0	0	175	71	6.4	151	232	43.5	8.2	29.8	23.5	10.5	27.4	12.7	2.2	30.9	3.5	13	149	240	39.6	12.3	666.6	608	13.9	131	173	36.8	10.7	625.2	234.8	0	0	0	0	0
168	1	33	86	2		1	1	0	2	4	159	0	400	0	0	168	74	6	158	353	47.1	13	38.4	27	11.8	27.5	12.5	0.7	27.8	0.3	12	129	263	35.9	15.4	438.5	481.7	8.1	122	275	34.2	9.1	935.1	607.5	0	0	0	0	0
169	2	38	42	2	2	2	1	0	2	4	140	0	100	0	0	160	53	4.3	75	328	46.8	13.8	9.1	16.3	11.5	24.5	13.5	2	26.7	2.2	15	69	272	31.7	13	257.2	383.3	7.3	67	178	29.5	13.6	148.2	62.9	0	1	1	0	0
170	2	31	130	2	1	2	1	0	2	5	160	0	300	0	0	152	48	7.3	108	345	38.3	13.1	22.4	49.5	11.6	25.9	13.4	1.8	28.2	2.3	12	112	370	32.6	10.5	161.9	292.3	11.3	97	322	32.1	5.4	106	126.2	1	0	0	0	0
171	2	52	112	2	2	2	1	0	1	3	190	0	250	0	0	157	60	4.1	131	191	42.5	11	29.7	28.2	11.2	27.3	14	2.8	35.1	7.8	9.5	105	116	38.9	26.2	128.7	152.4	7.3	90	117	30.1	29.6	111.8	55.2	0	1	0	0	0
172	2	33	61	2		1	1	0	1	4	184	0	300	0	250	158	52	5	120	203	41.3	5.1	7.4	14.3	9.9	27.3	12.8	2.9	29.5	2.2	12.4	113	167	39.6	27.2	182.4	201.2	6.7	109	201	36.7	19.9	109.8	33.3	0	0	0	0	0
173	2	52	77	1		1	1	0	2	4	145	0	800	0	500	156	57	4.7	148	166	48.2	15	74.8	71.4	11	27.2	12.3	1.3	25.4	-1.8	13.8	138	106	35.5	18	387.6	460.1	9.3	125	85	34.3	24.5	331	254.9	0	0	0	0	1
174	2	60	104	2	5	2	1	0	2	4	215	0	200	0	0	155	46	3.5	132	145	40.6	16.7	12.9	19	12.3	25.1	14.4	2.1	26.3	1.2	9.6	102	90	32.7	18.5	416.3	424.4	7.5	112	101	39.2	13.5	389	160	1	0	0	0	0
175	2	66	53	1		1	2		2	4	210	0	200	0	0	171	75	4.4	141	136	43.5	12.6	78.6	60.7	10.5	24.8	15.2	4.7	30	5.2	13.1	126	108	30.9	32.1	831.4	1330	8.2	92	75	35.2	37.7	1152.1	892.1	0	0	0	0	0
176	2	47	71	2		1	1	0	2	5	235	0	600	0	0	165	60	3.9	123	193	42	11.4	15.3	18.9	10.4	29.7	11.9	1.5	31.8	2.1	9.4	108	131	35.8	15.5	888.9	782.2	5.8	110	125	38.3	14.5	937.3	342	0	0	0	0	0
177	1	50	57	1		1	1	0	1	4	133	0	200	0	0	170	65	5.1	136	153	46.9	10.1	23.9	22	10.8	27.2	12.5	1.7	28.3	1.1	8.2	136	150	42.7	23.6	190.4	151.1	5.1	119	158	36.1	24.1	80.2	31.3	0	0	0	0	0
178	1	50	91	2	3	2	1	1	2	5	244	1	400	0	250	174	75	7.3	140	189	40.6	9.5	19.6	19	10.1	28.3	10.6	0.5	24.8	-3.5	13.4	137	158	37.4	19.6	406.5	372.9	13.2	134	172	36.4	28	224.7	74.9	0	0	0	0	0
179	2	33	57	1	1	2	1	0	2	5	199	0	200	0	0	160	58	5.5	140	166	43.9	9.8	29.2	22.9	9.9	25.3	12.2	2.3	28	2.7	9.8	127	142	34.3	18.1	883.6	918.1	9.6	119	107	33.8	27.4	1614.2	1151.9	0	0	0	0	0
180	2	55	105	2		1	2		1	4	280	1	200	0	0	160	77.5	5	139	275	39.9	11.3	7	20.2	10.4	27.6	12.9	2.5	28.1	0.5	13.9	135	235	42.6	18.5	108.9	369.2	13.4	132	199	34.3	14.2	176.2	307.4	0	0	0	0	0
181	1	49	81	2		1	1	0	2	5	244	1	1100	0	750	168	95	5.2	136	163	39.7	13.8	21.7	22.1	9.9	23.9	12.4	2.5	31.7	7.8	11.8	137	155	35	18.2	364.6	224.1	5.5	121	151	33.7	14.2	94.2	30.9	0	0	0	0	0
182	2	55	81	2	2	2	1	0	1	5	470	1	300	0	0	150	54	4.3	113	184	43	15.8	27	30.1	11.1	28.2	12.9	1.8	22.7	-5.5	10.8	106	168	41.2	27.6	437.8	591.1	6.8	100	175	37.3	15.8	303.8	83.5	1	0	1	0	0
183	2	33	84	2		1	2		2	5	184	0	300	0	250	150	52	6.2	117	151	39.4	8.7	24.3	19.3	10.6	26.1	11.8	1.2	25.4	-0.7	18.1	108	128	32.4	36.5	437	547	11	94	167	32.2	30.8	219.9	96.7	0	0	0	0	0
184	1	42	101	1	1	2	1	0	2	6	206	0	2000	1	1750	172	72	5	143	129	41.3	8.7	55.4	30.2	9.5	23.3	11.8	2.3	23	-0.3	9.3	136	102	33.4	21.6	746.7	537.6	3.1	137	102	36.8	30.3	548	210.7	0	0	0	0	0
185	1	55	116	2	2	2	1	0	2	5	220	0	700	0	500	164	61	4	128	159	39.2	9.5	21.4	25.5	10.8	26.2	14.2	3.4	30.5	4.3	12.6	131	141	36.5	28.7	669.4	727.9	14.9	131	123	34.6	11.8	700.2	421.4	1	0	0	0	0
186	2	57	61	1		1	1	0	2	5	116	0	100	0	0	158	44	3.7	110	110	36.3	11.2	10.4	17.3	11	28.3	13.8	2.8	33.2	4.9	8.1	113	93	38	20.4	229.4	310.7	10.4	109	112	34.6	15	197	89.9	0	0	0	0	0
187	2	54	137	2	1	2	1	0	1	7	320	1	400	0	0	155	55	5.7	139	197	48	11.2	37.7	25.6	10.5	22.8	10.5	0	21.7	-1.1	15.3	122	133	41.6	13.3	351.5	445.2	12.3	116	134	35.7	17.8	186.1	48.4	1	0	0	1	1
188	2	36	76	2	4	2	1	0	3	4	320	1	300	0	250	153	50	4	100	223	39.5	15.8	21	24.4	11.5	24.7	13.3	1.8	25.9	1.2	11	105	188	34.1	27.9	246.5	305.3	9.6	101	244	39	25.6	185	110.8	0	0	0	0	0
189	1	41	96	1		1	1	0	1	4	135	0	50	0	0	158	60	4.2	145	176	39.4	16.4	14.4	15.9	10.9	26.6	12.8	1.9	27.6	1	8.9	139	149	37.1	27.9	119.9	108	4.5	128	142	32.7	23.4	72.6	25.5	0	0	0	0	0
190	2	40	83	2	2	2	1	0	2	6	229	0	200	0	0	146	45	6.1	128	251	45.3	11.7	11	18.3	10.9	25.4	15.3	4.4	28.7	3.3	10.9	108	148	36	10.4	240.1	323	13	97	160	35.3	7.9	106.8	52.2	0	0	1	0	0
191	2	59	84	2	2	2	1	1	2	8	248	1	1000	1	500	160	50	3.8	112	150	41.1	28.5	9.3	17	12.6	30.7	14.2	1.6	26.3	-4.4	12	84	90	34.7	25.3	344.4	447.8	10.2	77	62	30	41.6	520.1	316.2	0	1	0	0	0
192	1	58	93	2	1	2	1	0	2	8	279	1	1000	0	0	168	63	5.4	126	96	36.9	8.2	11	13.7	11	27.3	14	3	27.7	0.4	14	103	68	32.1	15	600.1	496.4	11.4	87	42	26.7	11.4	289	75.7	1	1	0	0	0
193	1	49	75	2		1	1	0	2	5	375	1	200	0	0	165	62	8.4	142	192	38.8	10.8	30.5	21.2	12.4	27	15.5	3.1	27.2	0.2	12.1	151	197	37.8	24.4	668.6	893.1	20	138	227	34.3	15.4	521.9	234.1	0	0	1	0	0
194	2	45	52	1		1	1	0	1	4	115	0	50	0	0	155	50	5	132	215	42.6	8.1	6	20.5	9.4	23.8	11.7	2.3	26.9	3.1	9.9	121	174	34.9	13	61.7	164.3	8	110.1	159.9	32.8	12.8	242.8	194.6	0	0	0	0	0
195	2	45	82	1		1	1	0	2	4	229	0	200	0	0	160	58	2.9	127	231	44.6	16.5	15.3	18.2	11.1	26.2	14.2	3.1	26.5	0.3	10.9	115	172	36.4	34.4	331.8	447.9	11.2	114	207	35.5	15.3	279.5	105.2	0	0	0	0	0
196	1	55	92	1		1	1	0	1	4	115	0	50	0	0	167	76	6.3	169	245	44.7	11.9	21.9	21.2	9.1	23.2	11.4	2.3	25.2	2	13.1	150	227	41.5	19.1	214.6	276	11.3	134	185	32.2	14.8	208.7	79.2	0	0	0	0	1
197	2	58	100	2		1	1	0	2	6	290	1	400	0	250	155	54	6.7	118	219	45.4	16.3	12.5	15	11.7	26.4	14.3	2.6	45.3	18.9	13.7	107	159	37.4	14.7	913.1	842.3	9.4	92	130	33.5	10.8	573.6	269.1	0	1	0	0	0
198	2	40	90	1	2	2	1	1	2	8	306	1	700	1	750	150	55	3.6	118	241	38.7	6.6	11.5	11.3	10.4	25.3	13.3	2.9	28	2.7	20.1	115	209	32.1	11	1109.6	1124.7	15.9	106	183	35.7	24.4	976.1	370.6	0	0	0	0	0
199	2	48	94	2	3	2	1	1	2	5	206	0	1500	1	750	152	50	5.7	126	206	41.1	10.5	21.2	27.5	11.6	25.2	12.4	0.8	30.4	5.2	17.2	128	100	39.6	35.8	376.1	663.9	12.9	118	67	38.8	16.5	358.4	390.2	0	0	0	0	1
200	2	45	65	2	1	2	1	0	1	5	95	0	200	0	0	160	58	4.5	75	301	44.9	9.7	13.3	19.3	11.6	25.9	14.7	3.1	28.2	2.3	10.4	70	240	38.9	18.4	69.7	72.8	8.4	63	183	35.4	8.8	339.3	344.5	0	1	0	0	0
201	2	27	126	1	2	2	1	1	1	3	302	1	400	0	250	154	50	5	118	207	41.3	9.5	10.6	12.6	11.9	26.9	13.8	1.9	25.4	-1.5	11.8	123	182	42.9	31.1	380	332.4	11.3	108	123	38.5	17.5	299.1	147.2	0	0	0	0	0
202	2	50	56	1		1	1	0	2	6	120	0	100	0	0	152	50	3.6	127	181	45	12.9	11.6	18.8	10.8	26.7	14.2	3.4	29.3	2.6	12.5	120	150	37	7	324.8	366.6	9	118	148	37.5	11.2	225.3	100.6	0	0	0	0	0
203	1	42	61	1		1	1	0	2	5	312	1	1200	0	1000	170	80	10.2	161	311	46.1	14.2	48.9	21.2	11.3	26.3	12.7	1.4	26.3	0	27.8	141	179	34.3	20.4	385.7	186.9	8.4	124	185	36.1	26.3	172.4	37.5	0	0	0	1	0
204	2	51	87	1		1	1	0	2	5	177	0	400	0	0	158	53	5.4	127	259	41.6	7.1	11.8	15.9	12.4	26.5	13.3	0.9	28	1.5	9	118	205	40.2	11.4	315.3	335.8	10.2	116	218	40.4	10.7	186.8	80.1	0	0	0	0	0
205	2	62	63	2	5	2	1	0	1	5	223	0	500	0	0	160	50	4.5	126	184	37.8	11.4	13.4	20.3	10.8	26.3	11.4	0.6	24.7	-1.6	8.2	103	96	30.8	13.2	117.9	179.4	15	104	143	38.8	20.4	123.3	88.9	0	0	0	0	0
206	2	53	89	2		1	1	0	1	5	120	0	200	1	0	158	55	4.1	86	244	41.6	8.5	12.2	18.2	9.7	21.9	10.4	0.7	20.2	-1.7	14.6	95	225	33.5	24	55.6	64.6	9.1	102	242	34.9	21.7	49	47.6	0	0	0	0	0
207	1	47	94	2		1	1	0	2	4	145	0	200	0	0	173	78	5	150	191	42.6	19.4	30.9	28.7	11.4	26.6	13.2	1.8	29.3	2.7	7	132	142	35.8	34.2	243.2	239.2	8.2	131	168	37.8	27.7	164.7	62.1	0	0	0	0	0
208	2	50	59	1		1	1	0	2	4	111	0	100	0	0	150	45	6.9	118	292	42.4	6.1	11.7	21.4	10.1	24.5	11.4	1.3	28	3.5	20.3	110	203	35.1	16.2	226.7	277.9	9.9	96	200	34.2	6.2	224.7	117.9	0	0	0	0	0
209	2	50	91	2	2	2	1	0	2	7	168	0	300	0	0	162	54	5.3	117	196	37.6	11.1	10.6	17.4	11.4	26.9	14.9	3.5	28.2	1.3	13.5	99	123	31.5	23.1	263.9	379	10.6	98	131	33.1	11.6	202	108.6	0	1	0	0	0
210	1	48	127	2	3	2	1	0	2	6	255	1	1200	0	1000	160	78	8.9	136	239	441	12.2	21.2	18.6	11.5	22.9	13.6	2.1	26.4	3.5	19.2	137	123	40.6	30.2	1894.7	2255.6	17.7	124	120	35	20.5	2315.7	1216	0	0	0	0	1
211	2	49	105	2		1	1	0	2	4	210	0	200	0	0	165	61	4.4	123	172	39.1	10.4	21.8	26.5	11.9	26.8	13.7	1.8	29.4	2.6	12.7	115	131	35	20.7	333.4	332.4	9	123	142	37.8	14.6	293.6	117.1	0	0	0	0	0
212	2	45	86	2	2	2	1	0	1	4	172	0	100	0	0	162	46	3.5	131	183	42	15.7	19.3	20.9	10.8	24.9	12.9	2.1	27.4	2.5	6.8	129	142	34.4	9.2	164.7	178.4	4.8	122	127	31.4	6.8	182.3	98.9	0	0	0	1	0
213	1	53	118	2	2	2	1	1	2	5	270	1	1000	0	750	162	56	4.2	134	185	40.7	14.9	19.6	17.7	11.7	31	13.3	1.6	32.8	1.8	12	129	191	33.8	30.5	1452.1	2298.7	12.7	109	117	35.7	33.5	1202.5	886.4	0	0	0	0	0
214	2	50	70	2		1	1	0	1	3	166	0	350	0	0	163	58	4	126	277	45.9	4.6	21.7	30.7	11.4	25.2	13.6	2.2	27	1.8	11.1	111	216	40.7	13.7	244.1	265.4	16.1	106	197	33.1	11.3	202.4	158.7	0	0	0	0	0
215	2	30	79	2		1	1	0	2	5	129	0	300	0	0	160	60	4.5	132	197	43.9	9.7	24.5	24.7	11	29.3	13.6	2.6	30.3	1	11.6	131	144	36	5.8	416.8	476.3	8.1	112	102	33	9.5	295	125.3	0	0	0	0	0
216	2	56	144	2		1	1	0	1	4	240	1	400	0	0	154	54	6	130	234	41.8	33.2	14.8	25.2	11.5	27.5	14.7	3.2	30.4	2.9	17.4	108	156	37.5	35.3	195	252	12.3	111	163	37.3	21.2	169.5	84.3	0	0	0	0	0
217	1	70	123	2		1	1	0	1	5	91	0	100	0	0	160	55	5.4	123	174	37	11.1	8.7	15.8	10.8	25.6	11.3	0.5	24.2	-1.4	8.9	123	144	54.8	33.5	85.7	126.8	5.9	113	140	32.4	24.5	65	39	0	0	0	0	0
218	2	53	52	2		1	1	0	1	6	133	0	50	0	0	160	46	4.1	129	267	45.3	21.3	13	18.2	10.8	22.3	11.4	0.6	22.9	0.6	6.7	117	170	36	55.8	192.7	278.4	5.6	106	105	33.2	64.7	265.9	254.8	0	0	0	0	0
219	2	34	75	1		1	1	0	2	6	164	0	300	0	250	156	46	5.9	127	247	47.1	9.6	8.7	20.7	12.6	29.5	13.1	0.5	26.5	-3	11.3	105	198	31.4	13	258.6	386	10.7	104	178	35.4	14.5	207.6	120.3	0	0	0	0	0
220	2	54	58	1		1	1	0	1	3	100	0	300	0	250	152	62	4.8	121	175	45.3	13.2	21.5	21.6	9.7	26.2	11.4	1.7	23.7	-2.5	9	112	140	42.1	19.4	141.5	127.9	7	107	133	40.1	13.1	156.3	92.8	0	0	0	0	0
221	2	50	110	1	1	2	1	0	1	4	300	1	400	0	0	156	56	4.6	131	223	40.8	10.8	23.8	25.9	11.9	27.4	14.3	2.4	29.1	1.7	13.2	135	183	33.6	12.8	430.5	399.6	7	117	156	41.5	13.8	210	100.6	0	0	0	0	0
222	2	45	84	2		1	1	0	2	4	253	1	400	1	250	158	53	3.3	121	184	37.2	8.5	8.9	21.1	10.6	27.3	12.8	2.2	29.1	1.8	15	107	140	30.5	15.7	379.8	460.6	5.7	91	110	27.7	7.9	221	120	0	1	0	0	0
223	2	56	90	2		1	1	0	2	10	195	0	300	0	250	147	49	4.5	130	80	39.8	11.3	21.7	24.4	11.4	25.9	11.7	0.3	23.7	-2.2	13.6	123	110	29.4	13.7	515.1	630.5	10.1	103	158	33.9	11	127.1	28.7	0	0	0	0	0
224	1	54	67	1		1	1	0	2	4	113	0	200	0	200	170	62	4.9	145	212	41.3	15.7	11.5	15.5	11	26.8	13.2	2.2	29.9	3.1	14.2	147	232	37.9	22	231.3	400.3	8.8	133	179	38	19.9	349.1	243.2	0	0	0	0	0
225	2	45	83	1		1	1	0	2	5	240	1	200	0	200	147	45	4.8	123	113	39.3	11.7	26.9	22.5	11.2	28.6	12.2	1	30.8	2.2	11.2	123	112	36.5	24	647.2	1286.2	7.9	108	112	36.7	25.5	502.6	587.8	0	0	0	0	0
226	1	59	76	2		1	1	0	2	9	310	1	1000	0	750	168	58	7.8	138	217	27.5	3.8	20.7	25.4	9.8	26.8	12.5	2.7	25.5	-1.3	10.5	124	164	27.5	23.1	897.9	988.6	6	104	1	38.2	31.7	294.3	105.2	0	0	0	0	0
227	2	51	62	2	1	2	1	0	2	4	127	0	100	0	300	153	60	5.4	133	340	42.4	11.3	16.1	18.8	10.6	22.7	11	0.4	20.5	-2.2	13.1	128	339	38.8	11	160.2	279.5	7.2	110	205	32.9	14.7	107	78.7	0	0	0	0	0
228	2	57	81	2		1	1	0	1	4	130	0	50	0	100	160	55	5	96	175	40.7	15.2	12.5	18.4	11.6	29	12.2	0.6	28.4	-0.6	5.6	87	143	32.9	20.9	118.5	103.5	4.9	88	172	37.9	24	105.5	72	0	0	0	0	0
229	1	52	53	1	4	2	1	0	3	4	70	0	100	0	0	168	73	6.6	150	168	41.1	10.2	86.8	46.8	10.9	27.4	13.3	2.4	30.6	3.2	10.7	146	155	37.9	10.6	82.7	54.4	7	129.7	157.1	34.8	15.3	230.2	186.9	0	0	1	1	0
230	2	34	81	2		1	1	0	1	5	142	0	20	0	0	162	55.5	7.2	94	321	41.9	11.3	15.9	17.6	10.5	25.1	11.5	1	22.3	-2.8	14.3	100	265	43.9	29.7	331.2	318.2	9.2	89	301	39.7	28.4	206.1	56.6	0	0	0	0	0
231	2	65	74	2	4	2	1	0	3	10	150	0	50	0	800	157	55	4.5	120	154	42.7	11.9	18.7	17.5	12.7	23.3	11.4	-1.3	23.4	0.1	13.1	128	140	35.8	30.6	601.7	595.6	7.9	112	129	35.8	36.5	2135.7	2052.4	0	1	0	0	0
232	2	54	106	1	5	2	1	1	2	5	284	1	1200	1	1250	154	59	3.7	116	219	39	15.6	10.3	14.9	11.6	28.2	13.1	1.5	24.8	-3.4	14.5	104	110	28.9	27.4	292.6	325	5.8	87	143	33.6	27	146.2	63.7	0	0	0	0	0
233	1	50	102	1		1	1	0	2	4	163	0	200	0	0	169	74	5.1	154	273	44	20.8	22.1	21.4	10.5	26.8	12.4	1.9	28.8	2	8.1	143	167	37.7	19.8	819.1	737.7	8.4	125	149	33.3	20.9	1615.4	930.4	0	0	0	0	0
234	2	68	92	1		1	1	0	1	3	80	0	100	0	0	158	55	6.5	126	161	41.7	11.8	12.5	19.6	11.4	22.3	11.3	-0.1	21.1	-1.2	15.2	119	145	36.4	32.5	78.8	103.9	8.3	118.5	163.9	37.3	30.4	340.1	252.7	0	0	0	0	0
235	2	54	101	2		1	1	1	1	5	203	0	500	0	250	159	60	5	106	227	46.4	17.2	14.7	17.9	10.5	23.3	11.5	1	23.4	0.1	14.9	93	248	30.2	15	246.8	294.4	8.8	81	185	36.6	25.3	368.2	170.4	0	0	0	0	0
236	2	44	96	2		1	1	0	1	6	246	1	200	0	0	156	60	3.7	109	278	41.4	18.4	22	21.7	11.7	29.5	13	1.3	33.1	3.6	14.7	96	260	38	18.8	128.7	92.1	10.6	83.2	220.5	35.1	15.1	248.4	146.6	0	0	0	0	0
237	1	56	76	2		1	1	0	1	5	145	0	50	0	0	158	71	6.2	158	182	48.2	24.1	48	26.7	12.9	25.3	11.5	-1.4	33.4	8.1	8.1	131	132	34.7	39.7	95.9	82.4	7.6	132.7	168.7	42.6	30.5	71.9	31.9	0	0	0	0	0
238	1	47	56	1	2	2	1	0	1	7	170	0	100	0	0	168	76	5.1	149	181	46.8	13.3	40.5	28.1	13.5	31.6	14.7	1.2	31.5	-0.1	11	133	137	40.3	19.1	262.8	219.2	6.5	128	176	33.6	12	57.3	25.8	0	0	0	0	0
239	2	50	52	2		1	1	0	2	7	200	0	200	0	0	160	60	4.9	109	178	38.5	6.6	10.4	15.3	11.4	23.7	11.6	0.2	25.1	1.4	10	107	180	33.5	11.4	448.9	451	5.3	87	183	31.1	5.6	142.4	37.2	0	0	0	0	0
240	2	45	52	2		1	1	0	1	8	165	0	150	0	0	168	70	4.3	112	274	45.9	9	49.9	53.7	12.2	38.4	12.1	-0.1	25.7	-12.7	10.8	98	204	36.7	12.6	126.5	136.8	5.3	94	202	33.4	10	58	40.6	0	0	0	0	0
241	2	32	59	1		1	1	0	2	9	200	0	1000	0	0	168	80	6.5	124	192	42.1	7.4	8.2	12.8	12.8	30.5	15.4	2.6	31.8	1.3	11.9	96	151	29.6	13.1	304.8	342.1	7	79	131	37.2	13.4	91	31.3	0	0	0	0	0
242	1	57	75	2		1	1	0	1	5	105	0	200	0	0	172	85	8.5	133	269	44.6	12.6	67	32.3	10.9	31.3	11.1	0.2	23.1	-8.2	14.5	119	241	40.7	11.8	82.6	67.6	13.4	110	201	37.6	23.7	40.1	18.7	0	0	0	0	1
243	2	62	62	1		1	1	0	1	5	135	0	50	0	0	150	48	3.3	129	112	46.3	16.4	20.2	23.6	10.9	23.8	10.6	-0.3	30.4	6.6	9.2	119	99	34.1	18.7	174	181	3.4	99	79	26.9	13.3	52.2	28.7	0	1	1	0	1
244	2	31	67	2		1	1	0	2	4	115	0	100	0	0	150	55	8.3	131	196	43.4	2.4	26.2	39.9	12.2	32.1	14.3	2.1	33.8	1.7	17.3	128	201	38.3	23.3	182.3	375	9.7	116	197	35.8	17.8	261.6	200.8	0	0	0	0	0
245	2	40	64	1		1	1	0	2	9	310	1	300	0	0	166	67	5.2	128	171	43.6	8.8	17.9	17.2	10.9	27.8	13.3	2.4	31.3	3.5	19.7	114	150	37.9	14.9	491.3	305.4	12.4	95	156	40.2	30	177.2	35.8	0	0	0	0	0
246	1	58	44	2		1	1	0	1	7	240	1	50	0	0	170	71	5.9	139	151	43.4	10.5	15.1	15.8	11	25.5	12.5	1.5	27.7	2.2	8.3	124	109	33.1	10.7	127.5	90.4	6.1	114	101	32.1	14.3	93.4	36.3	0	0	0	0	1
247	2	51	47	1		1	1	0	2	6	125	0	100	0	0	171	65	6.9	128	194	38.6	9	14.9	16	10.5	27.2	12.2	1.7	25.8	-1.4	15.4	110	156	33	7.5	429.6	388.9	8.3	103	153	33	10.6	194.6	54.3	0	0	0	0	0
248	1	52	57	1		1	1	0	1	5	105	0	20	0	0	171	78	5.1	134	120	38.3	8.1	44.5	28	13.2	29.4	13	-0.2	34.3	4.9	14.2	127	103	39	17.2	265.1	264.4	10.3	115.7	108.6	37.1	21.2	447.4	344.7	0	0	0	0	0
249	2	31	82	1		1	1	0	1	5	90	0	150	0	0	153	65	6.2	110	240	39.1	3.6	22.6	17.5	13.5	37.6	15.5	2	39.8	2.2	10.1	101	190	32.3	6	83	103	8	95.9	159.5	32.4	9.9	173.7	278.5	0	0	0	0	0
250	2	47	71	1		1	1	0	1	6	155	0	100	0	0	160	60	5.5	137	258	43.4	9.5	18.8	21.8	9.9	27	11.3	1.4	29.2	2.2	13.9	129	193	40.3	17.8	68	68.1	8.9	129	168	37.5	8.7	39.7	28	0	0	0	0	0
251	2	62	114	1		1	1	0	1	8	273	1	100	0	0	160	55	4.5	124	255	43.9	9.4	13	16.6	10.6	26.9	11.4	0.8	29.6	2.7	9.8	127	132	36.3	19	118	106.8	5.6	113	254	35.2	7.2	31.7	14.2	0	0	0	0	0
252	2	54	81	1		1	1	0	1	5	150	0	300	0	0	157	66	3.9	123	374	44.7	14	17.5	23.8	13.7	33.3	16.3	2.6	35.7	2.4	8	97	275	31.1	7.7	86.7	67	11.5	86.6	230.2	30.8	9.8	327	212.7	0	0	0	0	0
253	2	30	60	1		1	1	0	1	12	135	0	150	0	0	150	46	5.4	141	128	42.8	14.5	12.1	17.6	12	28.5	12.2	0.2	25.2	-3.3	9.4	110	88	33.2	11.2	82.7	85.7	4.7	95	76	32.7	10	44.9	24.7	0	0	0	0	0
254	2	37	88	1		1	2		2	8	125	0	400	0	0	165	63	5	128	237	41.8	5.5	24.8	14.9	12.9	35.7	15.2	2.3	29.6	-6.1	15.6	99	191	34.5	10.6	206.9	203.6	7.7	88	191	38	8.7	111.4	51	0	0	0	1	0
255	1	50	91	2		1	1	0	1	6	140	0	50	0	0	168	60	3.4	137	142	39.2	10.4	9.6	15.7	13.2	30.6	15.6	2.4	32.5	1.9	6.5	119	111	35.4	19.3	259	277	4.2	107	86	31.3	11.8	27.7	23.8	0	0	0	1	0
256	2	36	124	1		1	1	0	1	7	160	0	100	0	0	154	53	2.9	124	160	45.9	12	6.3	15.9	14.5	33.8	16.3	1.8	36.5	2.7	6.6	119	112	33.3	5.9	75.7	61.3	7	113.3	102.1	32.3	15.6	138.9	118.9	0	0	0	0	0
257	2	29	80	2		1	2		2	8	130	0	300	0	0	150	42	3.2	106	142	38.6	15.9	6.9	13.6	13.8	40.1	16.5	2.7	42.3	2.2	12.7	97	134	31.7	45.8	381.1	387.6	6.9	81	115	29	27	221	76.4	0	1	0	0	0
258	1	54	107	2	2	2	1	1	2	9	190	0	1200	1	0	163	76	7.8	127	216	45.3	16.3	28.9	22.6	13.1	38.5	14.9	1.8	37.2	-1.3	14.5	98	119	37.3	18.9	649.5	371.4	8.4	90	162	33.2	43	187.6	40.1	0	0	0	0	0
259	2	56	61	1	2	2	1	0	1	7	170	0	100	0	0	150	65	5.3	131	151	36.8	6.8	11.3	15.7	11.7	33.6	15	3.3	39.1	5.5	8.6	139	82	46.4	24.5	127.1	171.6	6.7	116	91	35.7	10.8	48	29.9	0	0	0	0	0
260	2	52	77	2		1	2		2	7	180	0	300	0	0	159	60	6.1	113	143	39	10	16.5	18.7	12.9	38.3	14.7	1.8	40.2	1.9	12.4	85	111	29.2	16.6	213.4	97	8.1	87	183	37.1	13	18.2	22.4	0	0	0	0	1
261	1	50	73	2		1	2		1	8	160	0	200	0	0	170	66	4	147	148	43.3	7.7	11.9	18	11.5	29	13.5	2	32.1	3.1	10.9	136	124	37.3	12.9	306	340	4.8	119	132	35.5	6.6	130	26.2	0	0	0	0	0
262	2	45	73	1		1	1	0	1	7	120	0	20	0	0	150	46	4.2	73	426	40.4	9.7	7.5	16.4	14.7	36	17.4	2.7	37.4	1.4	15.3	80	287	33	9.4	33.8	52.1	6.6	72	209	27.7	7	17.4	14.1	0	1	0	0	0
263	2	56	74	1	2	2	1	0	1	8	230	0	100	0	0	153	50	5.4	123	117	44.3	4.5	7.6	14.3	13.4	37.5	17.4	4	46.3	8.8	12.7	104	71	34.3	9.7	78.9	157.2	6.5	92	109	31.8	11.3	46.6	47.4	0	1	0	0	0
264	1	52	70	1		1	1	0	2	7	205	0	500	0	0	167	66	4	144	146	39.1	11	18.4	21.5	11.1	25.9	13.9	2.8	28.9	3	13.1	141	134	40.2	41.4	634.4	655.9	14.4	132	96	39.6	27	560.5	327.7	0	0	0	0	1
265	1	56	118	2	2	2	1	0	1	5	240	1	300	0	0	170	75	6.1	131	109	36.1	9.4	40.9	53.5	11.3	29.7	12.2	0.9	34.6	4.9	12.2	130	130	33.3	12.8	155.7	169.2	8.2	124	115	36.5	15	98.1	55.1	0	0	0	0	0
266	1	50	71	2		1	1	0	1	7	115	0	100	0	0	168	64	4.6	156	218	45	11.6	17	18.5	11.5	33.7	12	0.5	25.8	-7.9	11	140	173	34.8	18.6	68.5	49.9	5.3	144	208	41.6	15.1	38.4	18.2	0	0	0	0	0
267	2	38	89	2		1	1	0	2	8	204	0	300	0	0	156	52	5.5	111	208	36.9	3.3	9.8	12.2	11.1	29.1	15.7	4.6	38	8.9	16.2	109	181	33.6	15.6	350.2	247.3	9.4	85	205	32.2	9.4	117.9	29.7	0	0	0	0	0
268	2	63	98	1		1	1	0	1	7	200	0	50	0	0	148	50	4.4	123	198	43.2	22	7.9	15.3	12.1	29.4	12.8	0.7	24.5	-4.9	9.9	116	158	35.6	40.5	41.4	50.7	5	110	128	32.8	10.8	32.7	24.8	0	0	0	0	0
269	2	45	68	2		1	1	0	2	7	162	0	500	0	0	158	64	6.9	130	198	42.2	6.5	33.6	21.2	11.3	25.7	13.4	2.1	27.7	2	20.2	119	205	38.5	18.9	397.5	322.1	13.4	105	247	39.3	8.8	165	48.5	0	0	0	0	0
270	2	59	150	2	2	2	1	0	2	8	280	1	600	0	250	162	59	3.7	127	197	45.9	6.1	10.4	18.3	12	25.3	11.5	-0.5	29.9	4.6	9.7	110	179	31.5	6.6	163.7	171.5	5.8	120	185	30.9	5.7	54.7	20.4	0	1	0	0	0
271	2	53	59	1		1	1	0	2	9	220	0	800	1	0	150	48	4.7	133	172	43.1	13.4	8.3	17.8	10.5	26	12.6	2.1	28.5	2.5	17	114	133	33.1	8.5	204.9	231.4	9.8	95	96	29.8	7.5	103.6	60.1	0	1	0	0	0
272	2	49	114	1	2	2	2		1	7	150	0	200	0	0	172	72	5.1	145	198	37.8	11.3	17.7	22.5	11.4	35.8	10.9	-0.5	29.4	-6.4	15.7	156	194	37.2	8.1	58.8	73.6	7	138	170	35	13.4	20.6	18.9	0	0	0	0	0
273	1	51	72	2		1	1	0	2	8	240	1	500	1	0	163	51	3.9	133	161	43	13.3	9.3	15.6	11.2	27.1	12.5	1.3	28.4	1.3	24.6	118	192	35.8	10.2	325.4	418.1	15.3	112	125	42.1	28.9	146.5	66.1	0	0	0	0	0
274	2	45	80	1		1	1	0	2	9	260	1	280	1	0	155	52	3.7	111	168	38.3	8.6	11.2	15.9	11.5	24.8	13	1.5	23.7	-1.1	13.6	111	145	35.9	10.3	550.5	461.9	10.8	114	107	35.5	18.2	378.8	168.7	0	0	0	0	0
275	2	52	136	2	2	2	1	0	1	6	220	0	400	0	0	155	53	4.1	126	141	41	14.6	13.4	18.5	10.3	25.8	12.1	1.8	32	6.2	8.6	106	135	32.4	22.6	226.3	342.9	5.2	104	130	31.2	10.4	161.1	82.6	0	0	0	0	1
276	2	53	34	2		1	1	0	2	7	260	1	200	0	0	150	52	3.7	125	229	38.3	15.6	18	28.1	12.5	30.2	14.5	2	35.1	4.9	8.4	103	168	27.5	6.2	200.4	333.9	7.1	103	169	32.6	12.4	134	102.9	0	0	0	1	0
277	2	34	49	1		1	1	0	1	9	130	0	100	0	0	158	85	6.6	127	314	47.4	12.9	22.9	26.4	10.3	27.6	12.2	1.9	29.3	1.7	10.7	108	218	35.6	8.3	57.6	72.4	7.5	96.8	182.4	33.2	19.5	223	262.5	0	0	0	0	0
278	1	54	71	2		1	1	0	2	7	83	0	100	0	0	168	65	5.2	137	189	41.9	20	17.9	20.2	10.6	25.8	11	0.4	26.5	0.7	12.9	132	178	41.3	11.5	366.7	353	6.4	129	163	43.9	27.7	144.9	51.7	0	0	0	0	1
279	1	46	65	1		1	1	0	2	6	156	0	50	0	0	170	74	7.7	142	238	43.9	6.9	30.7	17.1	11.7	24.4	11.5	-0.2	16.4	-8	11.2	144	228	40	19.6	286.6	235.6	10.5	144	189	37.6	17.5	175.8	35.8	0	0	0	0	1
280	2	48	48	2		1	1	0	1	8	194	0	100	0	0	162	51	3.6	118	157	41.2	11	17.2	19.1	12	23.9	13.3	1.3	24.7	0.8	11.5	118	154	40.3	16.3	426.9	353.7	7.8	101	129	34.4	11.7	165.4	43.6	0	0	0	0	0
281	1	58	41	1		1	1	0	1	6	73	0	10	0	0	155	50	7.4	132	203	39	5.6	9.3	18.9	11.5	27.9	12.4	0.9	24.9	-3	13.2	129	187	39.7	26.4	67	68.4	6.7	126	194	38.6	17.7	25.3	23.1	0	0	0	0	0
282	1	46	50	1		1	1	0	1	2	122	0	20	0	0	174	76	9.1	137	277	39.2	12.2	21.3	19.6	9.6	27.6	13.3	3.7	30.9	3.3	12.4	133	258	37.4	22.7	43.3	47.4	16.8	130.9	270.2	36.7	19.1	280.1	269.2	0	0	0	0	0
283	2	65	65	2		1	1	0	1	6	45	0	10	0	0	160	62	5.7	121	209	38.6	17.5	12.5	17.6	11.5	25.4	15.9	4.4	24.7	-0.7	12.1	122	210	38.2	30.8	34.8	52.2	9.3	117	205	39.4	11.7	17	16.9	0	0	0	0	0
284	2	36	91	2		1	1	0	1	6	190	0	200	0	0	160	45	2.6	114	158	42.1	14.9	13.4	17.2	11.8	33.8	14.9	3.1	40.8	7	13.6	112	172	35.4	14.4	83.8	103.7	15.9	109	151	37.5	9.5	98.2	84.4	0	0	0	0	0
285	2	51	158	1	2	2	2		2	12	280	1	600	1	0	160	50	4	87	124	41.4	12.9	17.4	20.6	14.6	30.2	15.6	1	34.8	4.6	7.1	83	74	37	18.5	203.3	292.2	9.7	89	111	37.7	19.4	186.2	58.9	0	0	0	0	0
286	2	53	58	2	2	2	2		2	10	210	0	200	0	0	163	50.5	4	139	243	45.3	13.8	15.4	20.3	12.3	29.3	16.9	4.6	47.1	17.8	12.5	115	169	39.9	18.7	244.7	344.1	7.1	91	99	32.7	9.3	146.5	82	0	0	0	1	0
287	2	50	110	2	5	2	2		2	11	200	0	1600	1	0	151	50	4.1	126	178	42.3	10.9	24.4	30.1	13.5	35.8	23.8	10.3	51.5	15.7	18.9	108	131	38.6	47.1	343.2	386.3	17	81	68	36.7	67.3	732.1	626	0	1	0	0	0
288	2	36	78	1		1	1	0	1	3	90	0	50	0	0	158	49	4.6	132	226	41.8	7.6	12.2	17	13.1	35.3	14.9	1.8	36.3	1	11.8	126	203	34.4	9.6	141.7	124	12.8	117.4	186	34.4	13.6	213.8	114.5	0	0	0	0	0
289	2	34	55	2		1	1	0	1	6	135	0	100	0	0	165	62	5.6	123	173	36.9	10.7	10.1	12.9	12.2	36.4	13.5	1.3	34	-2.4	12.6	133	163	42.4	41.3	120.5	108	7.9	121	162	35.2	17.5	42.2	14.3	0	0	0	0	0
290	2	53	80	1	4	2	2		3	15	335	1	1600	0	820	161	67	5.7	135	260	41.2	9.6	19.7	12.3	13.1	29.1	15.5	2.4	39.1	10	25.4	109	131	36.5	11.3	526	445.6	21	89	167	35.9	18.5	271.8	63.7	1	1	0	0	1
291	2	44	120	2		1	2		1	8	170	0	300	0	0	158	52	3.4	139	250	45.1	9.4	11	14.5	12.3	32.6	15.3	3	32.6	0	14.3	129	165	41.7	15.2	104.6	126.9	4.9	112	204	39.8	6.1	58.9	27	0	0	0	0	1
292	2	52	212	2	5	2	2		1	6	150	0	500	0	0	159	53	2.9	108	114	43.2	14.8	14.3	26.3	14.9	34.6	20	5.1	57.2	22.6	9.8	70	108	33.6	14.3	146.5	173	5.2	80	125	30.4	14.8	82.7	60.4	0	1	0	0	0
293	2	49	83	2		1	1	0	1	7	145	0	200	0	0	160	50	5.4	127	258	45.4	15.2	8	16.2	13.3	41	15.9	2.6	44.5	3.5	9.6	115	120	40	14.5	598.5	1001.7	13.4	114	115	38.5	8	650	620	0	0	0	0	0
294	2	56	155	2	5	2	2		1	10	280	1	800	0	0	156	50	5	130	149	41.8	11.7	16.8	27.9	13.6	30.7	17.2	3.6	43	12.3	13.2	62	90	34	12.7	184.1	295.2	15.9	66	66	38.3	9	128	111.4	0	1	0	0	0
295	2	52	106	2		1	1	0	2	8	255	1	400	0	0	164	63	4.6	101	226	40.8	4.8	18.6	21.3	13.1	38.3	17.1	4	46.4	8.1	9.4	93	157	41.9	19.7	629.8	685.6	10.9	93	172	42.4	12.8	1545.9	940.5	0	0	0	0	0
296	2	56	86	2	2	2	1	0	2	6	275	1	1000	1	0	163	65	8	131	182	46.8	11.4	16.4	25.4	15.2	36.6	13.2	-2	23.6	-13	14.4	84	134	36	12.8	382.3	500.3	9.4	79	135	39.4	20.1	197.2	95.8	0	0	0	0	1
297	1	41	83	2		1	1	1	1	7	195	0	200	0	0	172	75	4.5	151	186	44.2	13.7	25.7	17.6	12.7	32.6	12.7	0	31.1	-1.5	16.6	140	155	42.5	22.5	156.1	119.3	9.2	129	154	38	17.5	228.4	57.8	0	0	0	0	0
298	1	39	153	1	1	2	2		2	9	205	0	800	0	750	172	65	3.5	108	260	46.5	18.8	15.7	15.2	14.2	35	17.6	3.4	48.1	13.1	12	104	175	34.3	20.8	579.3	525.8	6.5	87	133	30.5	13.6	261.1	46.7	0	1	0	0	0
299	1	40	82	1		1	1	1	1	9	170	0	400	0	0	168	62	3.4	110	83	45	21.7	9.7	18	12.9	32.5	15	2.1	35.7	3.2	8.3	84	56	33	17	106.7	118.5	4.7	74	50	33.1	19.4	67.8	35.7	0	0	0	0	0
300	2	46	87	1	2	2	1	0	1	7	220	0	300	0	0	152	44	3.6	183	168	48.6	10.4	9.5	24.6	12.9	34.6	15.2	2.3	36.6	2	9.8	105	135	31	16.7	196.5	259.8	8.6	86	106	29.7	13.2	249.8	147.2	0	0	0	0	0
301	2	48	141	2		1	1	0	2	13	260	1	700	0	0	155	52	5.6	132	266	38.6	12.7	15.8	21.3	12.4	26.8	11.7	-0.7	28.7	1.9	19.5	116	231	27.5	13.8	114.8	127.6	13.1	117	309	39.5	15.8	48.4	43.1	0	0	0	0	0
302	1	38	135	2		1	1	0	2	11	240	1	500	0	250	170	63	6.8	144	181	40.9	9.5	15.7	21.4	13.4	38	15.6	2.2	39.1	1.1	10	140	149	30.9	15.1	706.7	949.6	10.1	123	154	26.6	23	455	98.8	0	1	0	0	0
303	2	37	91	1	2	2	1	0	2	7	202	0	300	0	0	153	66	3.8	129	173	42.7	10.7	30.1	26.5	12.3	33	14.1	1.8	38.4	5.4	11.4	83	104	33.6	18.1	403	416.7	6.5	80	187	35.5	9	91.6	22.3	0	0	0	1	0
304	2	31	132	1	3	2	1	0	2	7	175	0	400	0	300	163	48	5.5	107	175	42.7	10.6	19.4	28.1	13.1	33.6	17.1	4	36.5	2.9	13.9	97	122	34	12.9	315.7	376.8	9.6	98	152	45.5	9	117.8	42.8	0	0	0	0	0
305	2	56	95	2	1	2	1	0	1	12	185	0	50	0	0	160	55	6.2	138	208	47.8	12.3	8.6	15.8	11.9	30	14.1	2.2	31.5	1.5	11.4	121	132	34.1	7.4	39.8	50	4.9	111	152	31	9.2	21.4	17.7	0	0	0	0	0
306	2	59	102	2		1	2		2	14	94	0	1200	1	0	159	57	5.2	135	212	39.3	6.6	14.9	18.7	12.5	33.5	17.3	4.8	37.3	3.8	12.5	94	99	25	7.6	284.1	389.8	6.1	76	113	34.3	15.1	124.8	54.7	0	1	0	0	0
307	2	60	59	2		1	1	0	1	8	211	0	500	0	0	157	56	4.9	127	252	48.1	10.2	16.1	24.8	11.7	28.8	14.1	2.4	30.9	2.1	12.3	72	166	30.6	11.6	153.9	171.5	7.8	68	164	38.3	8.3	31	16.5	0	0	0	0	0
308	2	45	65	1		1	1	0	2	7	150	0	200	0	0	161	64	8.2	100	135	39	7.3	12.1	15.1	13.4	30	15.2	1.8	30.8	0.8	16.22	91	124	30.9	14.4	344	321	8.7	91	347	32.4	7.1	43.3	32.6	0	0	0	0	1
309	2	51	60	2		1	1	0	2	6	170	0	250	0	0	156	53	6.3	135	227	45.7	12.7	15.6	18.9	12.6	33.5	15.2	2.6	32.6	-0.9	14.5	117	191	36.2	10.7	494.2	699.2	7.4	113	193	38.3	11.9	120.2	33.8	0	0	0	0	0
[truncated: 3 more columns]
